# Supplementary material for: Heterogeneous glioblastoma cell cross-talk promotes phenotype alterations and enhanced drug resistance
Source: Oncotarget. 2015 Oct 20;6(38):40998–1017. doi: 10.18632/oncotarget.5701 (PMC4747385; doi:10.18632/oncotarget.5701)
Supplement: Supplementary file 2 [file oncotarget-06-40998-s002.xls]

## Sheet: Sheet1
ID	gene Symbol	geneName	EntrezID	logFC	AveExpr	t	p-value	adj. P-value	B
E1JkKKp594ra6e39Tw	BGN	biglycan	633	10.1856	10.1804	65.5132	3.19569e-12	1.55598e-08	17.5418
KS6gKUVyAgtZ6RUygo	KRT81	keratin 81	3887	9.2414	8.71186	68.1694	2.32561e-12	1.55598e-08	17.7211
ircfyu5nq3eud9Hvl4	TUBB2B	tubulin, beta 2B	347733	8.54468	8.24211	66.2253	2.93103e-12	1.55598e-08	17.5913
oCkSogqMFcRUhVKehM	CD74	CD74 molecule, major histocompatibility complex, class II invariant chain	972	-8.7217	8.07808	-66.756	2.74978e-12	1.55598e-08	17.6275
9XqXh7q3rqTTz6hTfQ	HLA-DRA	major histocompatibility complex, class II, DR alpha	3122	-9.01063	8.51099	-61.3174	5.4248e-12	2.11307e-08	17.2276
ltIEr3UKNV2Icd7xS0	ACTG2	actin, gamma 2, smooth muscle, enteric	72	9.46907	8.4835	58.02	8.43861e-12	2.73917e-08	16.9503
rR_nfrF7q8k0L3VSrI	SFRP1	secreted frizzled-related protein 1	6422	7.32252	7.12923	52.8124	1.78904e-11	3.20258e-08	16.4481
0k.d1Qvievw7v_j9XU	SOX21	SRY (sex determining region Y)-box 21	11166	6.90476	7.46728	55.4549	1.21118e-11	3.20258e-08	16.7136
cgCe7bvV7gHiSu7vpk	ABLIM1	actin binding LIM protein 1	3983	6.90105	8.51083	52.9169	1.761e-11	3.20258e-08	16.459
cdeqd0u5TIoSQeuPv0	HLA-DMB	major histocompatibility complex, class II, DM beta	3109	-7.20498	6.93769	-54.2528	1.44296e-11	3.20258e-08	16.5956
fjlAn2f5SyDWgD2ggk	TFPI2	tissue factor pathway inhibitor 2	7980	-8.20448	7.88426	-52.7398	1.80881e-11	3.20258e-08	16.4404
EFJPTlgXMVPfS5cnsQ	SLC2A10	solute carrier family 2 (facilitated glucose transporter), member 10	81031	6.51229	6.36561	51.6907	2.12375e-11	3.2249e-08	16.3281
l15HnRer8eOHXp5VFM	MLPH	melanophilin	79083	-7.88049	7.83885	-51.6035	2.15258e-11	3.2249e-08	16.3186
cS0d5EQiA0H26_jqlo	SYNM	synemin, intermediate filament protein	23336	6.21781	7.31309	50.7298	2.46715e-11	3.43216e-08	16.2217
xkS_0hCPX0j1i_XFr4	IGFBP5	insulin-like growth factor binding protein 5	3488	9.61016	8.46789	46.8913	4.62439e-11	4.0093e-08	15.7601
Kol3dXHnnEQhXiHheQ	MGP	matrix Gla protein	4256	8.74705	9.37629	46.9799	4.55523e-11	4.0093e-08	15.7714
otUpQIcEHl_oNX1_7U	GPC4	glypican 4	2239	7.54834	6.9595	47.9751	3.85324e-11	4.0093e-08	15.8967
HrlFBU.7lE5C.4MKOs	COL11A1	collagen, type XI, alpha 1	1301	7.36424	7.34343	49.1422	3.18034e-11	4.0093e-08	16.0382
BhiueZZ9ehB9h13iCg	CAPS	calcyphosine	828	7.18708	8.97218	46.753	4.73474e-11	4.0093e-08	15.7422
0oFCkA4Pp9yq3gXx5U	KLHL9	kelch-like 9 (Drosophila)	55958	6.34644	6.5049	46.9524	4.57655e-11	4.0093e-08	15.7679
T9Vfzgex6e_FFIReFk	MYH10	myosin, heavy chain 10, non-muscle	4628	5.85433	8.26086	47.1562	4.42103e-11	4.0093e-08	15.7939
uR7kiP3ewqQYG56TQI	NTNG1	netrin G1	22854	-6.83049	6.94317	-48.6862	3.42611e-11	4.0093e-08	15.9836
fIouv7hCaDUDpPYunU	KYNU	kynureninase	8942	-8.09424	8.10359	-47.7472	4.00255e-11	4.0093e-08	15.8684
KWIGdwl7UYnQyoJe44	MGP	matrix Gla protein	4256	9.09088	8.98844	46.3706	5.05556e-11	4.05535e-08	15.6925
iSOjrDrldS6e4hdPmQ	IGSF3	immunoglobulin superfamily, member 3	3321	7.75831	7.55837	45.6573	5.72154e-11	4.05535e-08	15.598
QuCQeDfSTvdNpol9_4	AUTS2	autism susceptibility candidate 2	26053	7.39221	6.59	44.8745	6.5683e-11	4.05535e-08	15.4915
BlcG0.J__3jl1LKEXU	LMO3	LIM domain only 3 (rhombotin-like 2)	55885	7.14925	6.97937	44.8296	6.62107e-11	4.05535e-08	15.4853
up.x3430CkZKvw69fo	NLGN4X	neuroligin 4, X-linked	57502	6.78585	6.83403	45.7752	5.60499e-11	4.05535e-08	15.6138
ulb4fPU_bd5.Ks6.rY	CGNL1	cingulin-like 1	84952	6.43971	7.46577	45.3369	6.0523e-11	4.05535e-08	15.5548
Eigr1Ha9.C2UAlUlag	ZNF618	zinc finger protein 618	114991	5.59853	6.48054	45.6011	5.77803e-11	4.05535e-08	15.5905
HofSUEo9eJ4DkjhRPQ	HLA-DRB1	major histocompatibility complex, class II, DR beta 1	3123	-8.24069	7.55838	-44.794	6.66313e-11	4.05535e-08	15.4804
xp3z31EIih.dKV6_cU	HLA-DRB5	major histocompatibility complex, class II, DR beta 5	3127	-9.44138	7.93994	-45.5442	5.83594e-11	4.05535e-08	15.5828
le5N8_4pSftV2BXf6U	PRICKLE1	prickle homolog 1 (Drosophila)	144165	7.23633	6.86835	44.2585	7.33434e-11	4.16975e-08	15.4055
HrnjXFFx5xfXyfRXpw	ECHDC2	enoyl CoA hydratase domain containing 2	55268	5.71717	6.96394	44.1397	7.49339e-11	4.16975e-08	15.3887
HBHbn5v4Jdm0dLZuo4	PARVB	parvin, beta	29780	-6.64879	7.28042	-44.3962	7.15474e-11	4.16975e-08	15.4249
Hs8SyFnhvVC4SNSpf0	EFHD1	EF-hand domain family, member D1	80303	5.93457	6.52297	43.6321	8.2179e-11	4.44588e-08	15.3161
uehJW37hLh1S4lUgOE	HRCT1	histidine rich carboxyl terminus 1	646962	5.28691	7.80159	43.1036	9.05717e-11	4.7675e-08	15.2391
ZYJD__eftFVC1W6K94	TFAP2C	transcription factor AP-2 gamma (activating enhancer binding protein 2 gamma)	7022	6.03021	6.63661	42.8413	9.50913e-11	4.87368e-08	15.2003
KjupQtR7XX6aQCVPgg	TAGLN	transgelin	6876	7.9477	10.1389	42.5988	9.9497e-11	4.96873e-08	15.1641
39EUXn.c9JN.5LHeyE	FMO3	flavin containing monooxygenase 3	2328	8.25476	6.97308	42.2888	1.05466e-10	5.09673e-08	15.1174
QEpD_7OuProlBdrbvo	RPS4Y1	ribosomal protein S4, Y-linked 1	6192	6.74929	7.92215	42.1978	1.07294e-10	5.09673e-08	15.1036
ZReDmgidp1b8k.7Hwo	IGFBP5	insulin-like growth factor binding protein 5	3488	9.42911	8.12972	41.6144	1.19896e-10	5.14158e-08	15.0139
Nb4BU5IRi62oh9IJfk	FMO3	flavin containing monooxygenase 3	2328	7.36796	7.25443	41.6863	1.18257e-10	5.14158e-08	15.025
KuD33Ip_7Ecevv8vqU	PCDH20	protocadherin 20	64881	6.76549	7.04016	41.3267	1.26718e-10	5.14158e-08	14.9689
ri.uJaEeFFJoFfJFRM	ITGB4	integrin, beta 4	3691	6.02547	6.84256	41.4466	1.23822e-10	5.14158e-08	14.9877
05P_F70u3t9SRruxH0	CNKSR3	CNKSR family member 3	154043	5.20442	6.88902	41.8289	1.15079e-10	5.14158e-08	15.0471
HRK1OAv6fXr_O3vm6U	LASS6	LAG1 homolog, ceramide synthase 6	253782	-5.58122	8.40335	-41.5182	1.22129e-10	5.14158e-08	14.9989
3BGX9NBfVle6KJtlBM	SBSN	suprabasin	374897	-6.64167	6.87578	-41.3671	1.25733e-10	5.14158e-08	14.9753
Eo0Wv1h4t6o.6X74V0	MGST2	microsomal glutathione S-transferase 2	4258	5.55734	7.89112	41.2133	1.29524e-10	5.14819e-08	14.9511
9lelUlcd7sMgwKXm7s	LAT	linker for activation of T cells	27040	-5.34718	6.89801	-40.3368	1.53746e-10	5.98873e-08	14.8105
6qgEA34VJ4E7fXi0uU	GREM1	gremlin 1	26585	-6.50296	7.22946	-39.7581	1.72525e-10	6.58842e-08	14.7151
TTZOhZKKkj2hRyl4Dg	COL4A1	collagen, type IV, alpha 1	1282	7.4313	8.45288	39.4547	1.8339e-10	6.86864e-08	14.6642
NtdHuDoUKASt3pXiZE	CRYAB	crystallin, alpha B	1410	11.5391	9.00627	38.9981	2.01221e-10	7.38105e-08	14.5866
ZiQmZqtf5b6fcucsNM	FEZ1	fasciculation and elongation protein zeta 1 (zygin I)	9638	4.9373	9.12116	38.9155	2.0465e-10	7.38105e-08	14.5724
cpRElCCJU5B0tSj.Ho	GPR68	G protein-coupled receptor 68	8111	-5.29165	6.91223	-38.6748	2.15027e-10	7.61432e-08	14.5307
NLT297oqELodKkmUp4	COL18A1	collagen, type XVIII, alpha 1	80781	6.90492	6.69559	38.0207	2.46341e-10	7.6231e-08	14.4157
0KUU9efjqneP5350Lo	LOXL4	lysyl oxidase-like 4	84171	5.84574	7.3751	38.215	2.36533e-10	7.6231e-08	14.4502
fK5_UetekgOmnngLhc	FAM174B	family with sequence similarity 174, member B	400451	5.11262	5.97711	38.3343	2.30732e-10	7.6231e-08	14.4712
WQ1fJHj48iK1VAgFHo	C18orf10	chromosome 18 open reading frame 10	25941	-5.22223	7.74702	-38.0276	2.45986e-10	7.6231e-08	14.4169
ok1UgIdTVKFK9V5ud8	ADAM8	ADAM metallopeptidase domain 8	101	-5.32546	6.42398	-38.4212	2.26605e-10	7.6231e-08	14.4865
6RMlLXB1sd7tJU1XIQ	WNT7B	wingless-type MMTV integration site family, member 7B	7477	-6.07736	7.79408	-38.526	2.21739e-10	7.6231e-08	14.5048
fj7uAeVJ0qMFKhPRe4	C10orf58	chromosome 10 open reading frame 58	84293	-6.28459	8.18486	-38.0159	2.46588e-10	7.6231e-08	14.4148
9lUkuX7kO4O5m3ecBQ	CEBPA	CCAAT/enhancer binding protein (C/EBP), alpha	1050	6.47877	6.74811	37.8089	2.57556e-10	7.83616e-08	14.3778
ZppdNvf5fXrRTecZ6A	CMTM8	CKLF-like MARVEL transmembrane domain containing 8	152189	6.43987	6.17381	37.7364	2.61527e-10	7.83616e-08	14.3647
cRElEvlA1bHX5Raf3I	PTPRM	protein tyrosine phosphatase, receptor type, M	5797	-5.33216	6.08843	-37.5731	2.70721e-10	7.98872e-08	14.3352
fSohbtLKju5enuxurs	LY6E	lymphocyte antigen 6 complex, locus E	4061	-4.74427	7.61658	-37.2195	2.91911e-10	8.43192e-08	14.2707
xV1G_v6c4yoKAV7xIk	FBXL13	F-box and leucine-rich repeat protein 13	222235	-5.24349	6.57709	-37.1798	2.94399e-10	8.43192e-08	14.2634
ukqhL.1KulzT6rOLp4	ACTL8	actin-like 8	81569	-5.25053	6.22084	-36.8598	3.15391e-10	8.90225e-08	14.2041
WUkuiue0i1Lvcgiku0	GPM6B	glycoprotein M6B	2824	6.56246	6.99263	36.4741	3.42959e-10	9.31628e-08	14.1317
QSTToCVwIJXdJEtSo0	KIAA1797	KIAA1797	54914	5.48746	5.77282	36.4548	3.4441e-10	9.31628e-08	14.128
xU1FT3SSHUs_kS0dHk	PRKCQ	protein kinase C, theta	5588	-4.74012	7.5192	-36.4685	3.43383e-10	9.31628e-08	14.1306
K3e9ICQwf7dvXvqeBU	TFAP2C	transcription factor AP-2 gamma (activating enhancer binding protein 2 gamma)	7022	6.41506	6.57824	36.2379	3.61177e-10	9.4671e-08	14.0868
WeKOvcS_o.6U00FCCI	EIF1AY	eukaryotic translation initiation factor 1A, Y-linked	9086	6.34783	6.64688	36.1353	3.69429e-10	9.4671e-08	14.0671
Zl7oOiGaFejLr3OHeY	KRT86	keratin 86	3892	4.69071	5.68636	36.3124	3.55316e-10	9.4671e-08	14.101
ZpbcegA2Jd1RXS2TIc	HOXB2	homeobox B2	3212	-5.14353	6.37584	-36.1434	3.68774e-10	9.4671e-08	14.0687
xSMQcar7oifRLkmmLU	HLA-DRB4	major histocompatibility complex, class II, DR beta 4	3126	-6.95892	8.0883	-35.9913	3.8137e-10	9.62083e-08	14.0394
KZIFfxez16EKXIgYnk	PLEKHG1	pleckstrin homology domain containing, family G (with RhoGef domain) member 1	57480	4.73895	6.09099	35.85	3.93508e-10	9.70121e-08	14.0121
QDxzvalteTded2uVlo	CYBA	cytochrome b-245, alpha polypeptide	1535	-7.47274	6.95199	-35.6943	4.07391e-10	9.91793e-08	13.9818
ivXis6gel.LgnNSJKk	POU3F2	POU class 3 homeobox 2	5454	5.54211	6.78894	35.6065	4.15456e-10	9.98941e-08	13.9646
TAiqAqQo66Kf3ucXoI	FABP7	fatty acid binding protein 7, brain	2173	5.53671	8.69297	35.4307	4.32163e-10	1.02319e-07	13.93
xVb14TRJJdQRCnUIXI	CD74	CD74 molecule, major histocompatibility complex, class II invariant chain	972	-9.73186	9.03561	-35.3909	4.36049e-10	1.02319e-07	13.9222
iqLR_Of0rw0ic6ucSk	EPSTI1	epithelial stromal interaction 1 (breast)	94240	4.42432	6.44019	35.3269	4.42374e-10	1.02568e-07	13.9095
i9GC.vTSHXuQf1Q7pc	VCAM1	vascular cell adhesion molecule 1	7412	6.60029	6.42945	35.2215	4.53033e-10	1.03803e-07	13.8886
EUruiYqkSqTXBdIB4A	CAPS	calcyphosine	828	6.78176	8.80471	34.9734	4.79264e-10	1.08536e-07	13.8389
HXT0dKVR0kd5SUIU_M	NXN	nucleoredoxin	64359	5.43018	7.049	34.7845	5.00376e-10	1.12015e-07	13.8009
9VLCH9TfpJTX.wiwvo	NFE2L3	nuclear factor (erythroid-derived 2)-like 3	9603	4.83347	5.66055	34.6773	5.1283e-10	1.12223e-07	13.7791
ZVVCvevU.9d70QHF3o	HMGA1	high mobility group AT-hook 1	3159	-4.56013	11.1742	-34.6781	5.12735e-10	1.12223e-07	13.7792
xWihA7JUDWTpc2c4Bc	AMPD1	adenosine monophosphate deaminase 1	270	5.48763	6.11566	34.5575	5.27151e-10	1.14075e-07	13.7547
Z_6__elQ4tXLRNV5SI	ARHGDIB	Rho GDP dissociation inhibitor (GDI) beta	397	5.65893	9.23598	34.3495	5.53106e-10	1.14299e-07	13.712
uLvkKgXXJHuAtINl0k	RCAN2	regulator of calcineurin 2	10231	5.6112	6.47446	34.3904	5.47891e-10	1.14299e-07	13.7204
cjif7cfQC.v58VfSXU	GJB2	gap junction protein, beta 2, 26kDa	2706	5.34302	7.58353	34.3917	5.47727e-10	1.14299e-07	13.7207
lShIpBuiKeAEuSIb_E	SULF2	sulfatase 2	55959	5.22376	6.4834	34.252	5.65769e-10	1.14299e-07	13.6918
3EKQ5xffz1V.gcX_C0	MAMDC2	MAM domain containing 2	256691	4.98095	8.18747	34.2419	5.67098e-10	1.14299e-07	13.6897
lVXcAmQlLTFXszfJJE	NTNG1	netrin G1	22854	-6.2477	7.26549	-34.2255	5.69267e-10	1.14299e-07	13.6863
rvRNLp.s5Aznu_hehk	NETO2	neuropilin (NRP) and tolloid (TLL)-like 2	81831	-7.43656	7.24051	-34.4822	5.3639e-10	1.14299e-07	13.7392
ExO1zRe9Pul7konrlE	GPM6B	glycoprotein M6B	2824	7.20804	7.1627	34.1318	5.8183e-10	1.14462e-07	13.6669
0mtLvdLLK.e9z6uH6I	MAGEA1	melanoma antigen family A, 1 (directs expression of antigen MZ2-E)	4100	-5.36629	6.40322	-34.1319	5.81815e-10	1.14462e-07	13.6669
9XlEJepRJ0T1HnqIIA	SLC38A3	solute carrier family 38, member 3	10991	4.53662	5.54442	34.0682	5.90522e-10	1.1501e-07	13.6537
oub1CSIkCyU_4lJe_U	ZNF613	zinc finger protein 613	79898	4.35073	5.68406	33.8309	6.24314e-10	1.20388e-07	13.6039
uCBURDoQuJxPTqJJSk	TUSC3	tumor suppressor candidate 3	7991	5.93746	6.26803	33.6692	6.48582e-10	1.22785e-07	13.5698
9i6p9OFO5NIPl6LuR4	ZNF544	zinc finger protein 544	27300	5.79745	6.94034	33.5829	6.61962e-10	1.22785e-07	13.5514
fSkneoXKL_feMq0n9U	JPH2	junctophilin 2	57158	4.53368	6.17488	33.5938	6.60265e-10	1.22785e-07	13.5537
ipHcD7p6fV.e3nPs4I	MAGEE1	melanoma antigen family E, 1	57692	4.2507	5.88578	33.6015	6.59055e-10	1.22785e-07	13.5554
NeIHULe4qiK.xCUhKU	NPAS2	neuronal PAS domain protein 2	4862	-4.47216	7.09292	-33.5033	6.7459e-10	1.22788e-07	13.5345
T.1KCViVKF76SL5Srw	SOX18	SRY (sex determining region Y)-box 18	54345	7.87355	7.66694	33.176	7.29398e-10	1.23854e-07	13.4641
rf.W7q68MNtLdoqYp0	GYG2	glycogenin 2	8908	5.36782	6.12041	33.3195	7.04779e-10	1.23854e-07	13.4951
ER7He6kKOrUghVH0pE	TNFSF12	tumor necrosis factor (ligand) superfamily, member 12	8742	5.15793	7.03119	33.2105	7.23384e-10	1.23854e-07	13.4716
iV7g1BiuDiGOWiFUHo	SPANXC	SPANX family, member C	64663	4.85449	5.63295	33.2227	7.21282e-10	1.23854e-07	13.4742
c0eXxdXRr77ih4u7oI	TMEM173	transmembrane protein 173	340061	4.51805	8.23972	33.3859	6.937e-10	1.23854e-07	13.5093
QeUV54t73rDarMMp3k	JAG1	jagged 1	182	4.35847	8.22784	33.1718	7.30133e-10	1.23854e-07	13.4632
K4n_ueHFSGJ4Ll6OdY	PRSS3	protease, serine, 3	5646	-5.36218	6.56966	-33.1943	7.262e-10	1.23854e-07	13.4681
0Vb3Klul.liHskiAGw	HES4	hairy and enhancer of split 4 (Drosophila)	57801	7.42769	7.121	33.0429	7.53116e-10	1.2392e-07	13.4353
lQI0UlO5fLtffBIdAU	CTSH	cathepsin H	1512	6.70296	6.75631	33.0206	7.57163e-10	1.2392e-07	13.4304
ouVLarp4nrXwyvv360	DAAM2	dishevelled associated activator of morphogenesis 2	23500	4.18291	5.97489	33.0781	7.46763e-10	1.2392e-07	13.4429
0UbsekXSCFA06HsQt0	SLITRK5	SLIT and NTRK-like family, member 5	26050	-4.28082	5.38409	-33.0713	7.47974e-10	1.2392e-07	13.4414
Qd_cXCXuXdXAieXV54	TP53I11	tumor protein p53 inducible protein 11	9537	4.6525	6.03333	32.9279	7.74291e-10	1.25667e-07	13.4102
3TXj7nnrbf3V0iS4SQ	VAMP5	vesicle-associated membrane protein 5 (myobrevin)	10791	-8.12886	7.55089	-32.6676	8.24753e-10	1.32751e-07	13.353
TpTkr4Rb6w.MMn.vY0	SOX2	SRY (sex determining region Y)-box 2	6657	7.95907	6.76789	32.5712	8.44383e-10	1.34797e-07	13.3316
uo5XRPrn910105Vf5Q	NLRX1	NLR family member X1	79671	5.3782	6.16383	32.4302	8.7404e-10	1.36087e-07	13.3003
cKneT3BTKT3ahbXzVM	TCEAL7	transcription elongation factor A (SII)-like 7	56849	-4.11648	8.13599	-32.4769	8.6409e-10	1.36087e-07	13.3107
HlDrsntd0gde7ugpFY	CALB2	calbindin 2	794	-5.88209	6.81882	-32.4227	8.75634e-10	1.36087e-07	13.2986
QjnJhE2e_ovfXl3glE	CD163L1	CD163 molecule-like 1	283316	-6.12033	7.43477	-32.4006	8.80415e-10	1.36087e-07	13.2936
916TUi4S4HwkDxXXFQ	EFEMP1	EGF containing fibulin-like extracellular matrix protein 1	2202	5.30207	9.18009	32.1696	9.31974e-10	1.36431e-07	13.2418
04qkX6fWXucn_U7Teg	CHFR	checkpoint with forkhead and ring finger domains	55743	5.21335	6.55419	32.188	9.2774e-10	1.36431e-07	13.2459
W6nUq1JUQnk0p3eoig	AGPAT2	1-acylglycerol-3-phosphate O-acyltransferase 2 (lysophosphatidic acid acyltransferase, beta)	10555	4.07088	7.47352	32.2939	9.03819e-10	1.36431e-07	13.2697
ZvntBHSKV3PpL1C3Sg	GPR115	G protein-coupled receptor 115	221393	-4.66795	5.61554	-32.246	9.14542e-10	1.36431e-07	13.259
cp60Tegk_9JKPBeOlw	SP140	SP140 nuclear body protein	11262	-4.7801	5.97873	-32.163	9.33499e-10	1.36431e-07	13.2403
uwgl3oT4cTqooEnWpU	TNNT1	troponin T type 1 (skeletal, slow)	7138	-5.02424	6.37482	-32.0516	9.59599e-10	1.36431e-07	13.2151
W_UCp5iK4_IIFpeeO0	PLTP	phospholipid transfer protein	5360	-5.4446	8.10206	-32.0927	9.49877e-10	1.36431e-07	13.2244
iSunS9eCmnihzqtNCE	TAGLN	transgelin	6876	6.26571	8.3681	31.9536	9.83278e-10	1.38364e-07	13.1928
Wcf_qpKnT9JJcDddfo	COL14A1	collagen, type XIV, alpha 1	7373	5.59904	7.13768	31.9363	9.87503e-10	1.38364e-07	13.1889
uqcH_ecovQlOXkDZd0	SCRG1	stimulator of chondrogenesis 1	11341	7.49592	7.61704	31.8406	1.01137e-09	1.40697e-07	13.167
QZXtSkcinV_G.pI4AE	FOXD1	forkhead box D1	2297	-6.59088	7.10372	-31.6424	1.06286e-09	1.46811e-07	13.1215
opAhUCUh9VA9cJdepE	C5orf46	chromosome 5 open reading frame 46	389336	8.21347	7.89178	31.3273	1.15091e-09	1.532e-07	13.0483
oE71jl7oITlht13lyo	C10orf35	chromosome 10 open reading frame 35	219738	5.99378	6.41493	31.3088	1.15632e-09	1.532e-07	13.0439
TUCUL8XnvdFVDit8pI	MAGEB2	melanoma antigen family B, 2	4113	5.06674	5.6027	31.3459	1.14546e-09	1.532e-07	13.0526
uUi6XlzRBRNX1VRCkM	HLA-DMA	major histocompatibility complex, class II, DM alpha	3108	-5.46879	9.29015	-31.3613	1.14101e-09	1.532e-07	13.0562
feovV4E3u7tVc51LOg	PTPRN	protein tyrosine phosphatase, receptor type, N	5798	-6.78263	6.75959	-31.4348	1.11997e-09	1.532e-07	13.0734
xhdpalHen3e5V7Ay.w	LRP5	low density lipoprotein receptor-related protein 5	4041	5.75954	6.44243	31.1711	1.19756e-09	1.54617e-07	13.0116
QeQqh3qKL.Ug5D1i4k	LMCD1	LIM and cysteine-rich domains 1	29995	5.62255	8.83522	31.1413	1.2067e-09	1.54617e-07	13.0046
uR.XnXd7dyREHuDte4	ACTA2	actin, alpha 2, smooth muscle, aorta	59	5.38411	12.2954	31.1778	1.19552e-09	1.54617e-07	13.0132
oRR0i4XtXu4qfSYpXg	CHCHD10	coiled-coil-helix-coiled-coil-helix domain containing 10	400916	-5.82012	8.51006	-31.1494	1.20421e-09	1.54617e-07	13.0065
HQEWkgBoi5_rrq56KM	IGFBP2	insulin-like growth factor binding protein 2, 36kDa	3485	5.30745	6.359	31.0795	1.2259e-09	1.55141e-07	12.99
lIXiBehXoNJOjiFIoo	ANKRD35	ankyrin repeat domain 35	148741	-5.92986	7.14896	-31.0769	1.22672e-09	1.55141e-07	12.9894
QYkpP3uO76m6_grq94	RAGE	renal tumor antigen	5891	-3.98792	11.3913	-31.039	1.23869e-09	1.55643e-07	12.9804
iFLBuKHlCzp.tXOHSI	AIF1L	allograft inflammatory factor 1-like	83543	4.63545	9.15971	30.9917	1.2538e-09	1.56533e-07	12.9692
lVT31.qrOO6Cev0lSg	SIGMAR1	sigma non-opioid intracellular receptor 1	10280	-4.06898	8.27097	-30.8101	1.31374e-09	1.60921e-07	12.926
BHeh9JQSj14nguSOEM	HLA-DRB3	major histocompatibility complex, class II, DR beta 3	3125	-6.36261	6.32888	-30.8114	1.31333e-09	1.60921e-07	12.9263
QmTSVoSrcTQc8YTgZo	MIF	macrophage migration inhibitory factor (glycosylation-inhibiting factor)	4282	-8.64264	9.21901	-30.8296	1.30717e-09	1.60921e-07	12.9306
NFtdNMC3eb3pThValQ	HLA-DPA1	major histocompatibility complex, class II, DP alpha 1	3113	-9.22463	7.77096	-30.7299	1.34126e-09	1.63265e-07	12.9068
Bohqovgi7pWT7Xr1Qw	CYP27A1	cytochrome P450, family 27, subfamily A, polypeptide 1	1593	4.01447	6.85835	30.579	1.3948e-09	1.6763e-07	12.8704
00YEtQgO7Up5igoti4	GALNT12	UDP-N-acetyl-alpha-D-galactosamine:polypeptide N-acetylgalactosaminyltransferase 12 (GalNAc-T12)	79695	-4.31762	6.71921	-30.585	1.39262e-09	1.6763e-07	12.8719
cdSgqXkYFcSYi4Y4_s	CACNA1A	calcium channel, voltage-dependent, P/Q type, alpha 1A subunit	773	-5.17191	5.97097	-30.5566	1.40294e-09	1.6763e-07	12.865
E7aK4l7m3sFf7h14m4	GABBR2	gamma-aminobutyric acid (GABA) B receptor, 2	9568	6.19872	6.11147	30.3726	1.47193e-09	1.69629e-07	12.8203
E3nSlX0nHlH2XxNXng	sep.04	septin 4	5414	5.33074	7.75364	30.4111	1.45718e-09	1.69629e-07	12.8297
HFS7.KJOLlu7ubXtok	MX1	myxovirus (influenza virus) resistance 1, interferon-inducible protein p78 (mouse)	4599	4.01208	7.52806	30.3772	1.47013e-09	1.69629e-07	12.8215
c7jhf3HWAXnol5X6W4	PCDH7	protocadherin 7	5099	-3.87036	5.31118	-30.4858	1.42904e-09	1.69629e-07	12.8479
KkwQ4paSgr3IoWjkno	WNT7B	wingless-type MMTV integration site family, member 7B	7477	-4.7553	6.33965	-30.4125	1.45663e-09	1.69629e-07	12.8301
cpJJgJ_8o7XuefuOIk	TKTL1	transketolase-like 1	8277	4.35062	5.78007	30.2752	1.50999e-09	1.72991e-07	12.7966
QIColYhSm7ZYTkDq_8	DENND2A	DENN/MADD domain containing 2A	27147	5.77105	6.89112	30.1883	1.54488e-09	1.75953e-07	12.7752
iUkJ2v4MbR8UuU_ShU	RGS20	regulator of G-protein signaling 20	8601	-3.63362	8.82219	-30.113	1.57582e-09	1.77402e-07	12.7567
l4pUCR_fE13jJ79A7k	NOV	nephroblastoma overexpressed gene	4856	-4.49086	6.5372	-30.1304	1.56859e-09	1.77402e-07	12.761
94W5al0mIG5XEL0K5I	ITGB4	integrin, beta 4	3691	4.47064	6.23821	30.0854	1.58734e-09	1.77672e-07	12.7499
ESUeccTflIK.V2UEBI	PDZD2	PDZ domain containing 2	23037	4.55967	5.76853	30.0029	1.62237e-09	1.80556e-07	12.7295
rTTQfUO3oQdfXvirYk	KRT34	keratin 34	3885	-5.84188	6.52206	-29.9106	1.66257e-09	1.82939e-07	12.7066
cXFjQji9JyC0xRXSg0	ENOSF1	enolase superfamily member 1	55556	-5.58539	6.30699	-29.8713	1.68002e-09	1.83821e-07	12.6968
uSohEVuKC_QlBAAvQo	POSTN	periostin, osteoblast specific factor	10631	5.89566	6.50964	29.7142	1.7519e-09	1.90507e-07	12.6576
ildKV19So7d1J3H87U	ETNK2	ethanolamine kinase 2	55224	4.19635	5.67837	29.6955	1.76069e-09	1.90507e-07	12.6529
Tpe.T8.s83l61eKbeo	TMEM98	transmembrane protein 98	26022	-6.55322	6.52242	-29.5906	1.81089e-09	1.94856e-07	12.6265
TSvkM4ofd7dd4JeoR4	EXD2	exonuclease 3'-5' domain containing 2	55218	5.7865	6.00498	29.466	1.87263e-09	1.98783e-07	12.595
N0cHeTl3N0gV5NeaB4	ZCCHC5	zinc finger, CCHC domain containing 5	203430	5.73709	6.49775	29.4397	1.88597e-09	1.98783e-07	12.5883
lRFQERRPqAF95dP_44	MAGEC1	melanoma antigen family C, 1	9947	-5.05345	5.64573	-29.4353	1.88822e-09	1.98783e-07	12.5872
Nh5RMRHa3RHRe6v_vU	SHANK3	SH3 and multiple ankyrin repeat domains 3	85358	4.84111	5.6041	29.3839	1.9146e-09	1.99636e-07	12.5741
E3u67.sWkajOgYAef4	CXCR7	chemokine (C-X-C motif) receptor 7	57007	4.76243	5.8473	29.3796	1.91682e-09	1.99636e-07	12.573
Tp1SjC6Bbu3yb10l9U	KHDC1	KH homology domain containing 1	80759	4.06903	5.83557	29.2961	1.96064e-09	2.03114e-07	12.5517
NsrMpPcV.gMnu1QXvk	SOCS2	suppressor of cytokine signaling 2	8835	5.6944	6.21964	29.0944	2.07121e-09	2.05811e-07	12.4999
l3OLNlqVKKW7ijVkMA	OPLAH	5-oxoprolinase (ATP-hydrolysing)	26873	5.27957	6.03348	29.1213	2.05607e-09	2.05811e-07	12.5069
lkoEEjkoEp5EnSRBPU	GBP5	guanylate binding protein 5	115362	5.25178	6.57806	29.0952	2.07079e-09	2.05811e-07	12.5001
WN_KCVC5sX8._VUUV0	KDM5D	lysine (K)-specific demethylase 5D	8284	4.63992	5.03585	29.149	2.04062e-09	2.05811e-07	12.514
9iOgBCfeurk.3pWi_U	HOMER2	homer homolog 2 (Drosophila)	9455	-3.84895	7.73711	-29.1275	2.05261e-09	2.05811e-07	12.5085
Tf6QkorhHI6e4O41nQ	NPC1	Niemann-Pick disease, type C1	4864	-4.06778	10.3755	-29.1081	2.06353e-09	2.05811e-07	12.5035
chen9Ck3t6XjiDoTXo	PDE1C	phosphodiesterase 1C, calmodulin-dependent 70kDa	5137	4.74863	5.94791	28.8975	2.18598e-09	2.10763e-07	12.4489
Wcq9XVLfRNHel00UK4	GPR124	G protein-coupled receptor 124	25960	4.65083	6.32074	28.9407	2.16022e-09	2.10763e-07	12.4602
ErEomnS04ACCt.5VP0	IGSF3	immunoglobulin superfamily, member 3	3321	4.50955	5.92064	28.9372	2.16232e-09	2.10763e-07	12.4592
66Ud5P5Cla6_E3u6.s	CXorf57	chromosome X open reading frame 57	55086	-4.28592	6.0938	-28.9193	2.17296e-09	2.10763e-07	12.4546
KU7r4Pkh7qKSruInh0	SP140	SP140 nuclear body protein	11262	-5.20721	6.01118	-28.9092	2.179e-09	2.10763e-07	12.452
3V9OXS.VJekU3z2oIo	PAPL	iron/zinc purple acid phosphatase-like protein	390928	-5.63889	6.34115	-28.9851	2.13406e-09	2.10763e-07	12.4717
QB76KIJ4KKeIViSL_U	TPM2	tropomyosin 2 (beta)	7169	4.02181	11.6926	28.8108	2.23877e-09	2.1479e-07	12.4264
unWn11HnghXnsieCeA	ESPNL	espin-like	339768	-4.16439	5.90873	-28.771	2.26348e-09	2.16096e-07	12.416
xd1nAuhPVTAD7Unl6c	NLGN4X	neuroligin 4, X-linked	57502	5.58563	6.3072	28.7079	2.30332e-09	2.18742e-07	12.3994
KVR0OE07y3_vnwenuo	SLC2A10	solute carrier family 2 (facilitated glucose transporter), member 10	81031	3.88086	4.74041	28.6917	2.31366e-09	2.18742e-07	12.3952
HuupQgSUpQBT5Rot_0	FAM24B	family with sequence similarity 24, member B	196792	-4.17953	5.46743	-28.6724	2.32604e-09	2.1885e-07	12.3901
3Gm9endeVEo4E.2n18	CRISPLD2	cysteine-rich secretory protein LCCL domain containing 2	83716	5.49584	6.30107	28.5905	2.37949e-09	2.21065e-07	12.3685
6DjoKCHq_Soe63deqU	FGFRL1	fibroblast growth factor receptor-like 1	53834	3.96125	10.3741	28.6008	2.37269e-09	2.21065e-07	12.3712
6d0S7Hcwiu6u3v60o4	CCND2	cyclin D2	894	-4.6601	5.68202	-28.5707	2.39262e-09	2.21065e-07	12.3633
6fvNFPUb5REK5Ep6C0	CPNE8	copine VIII	144402	-5.07889	5.82646	-28.5671	2.39499e-09	2.21065e-07	12.3624
WKS.7JF7D6oiou5V2o	TSPAN15	tetraspanin 15	23555	4.43093	6.38601	28.5306	2.41941e-09	2.22266e-07	12.3527
6UneoBA7UjlJdMvgfo	C10orf81	chromosome 10 open reading frame 81	79949	4.13464	5.75932	28.487	2.44901e-09	2.2393e-07	12.3412
cRRCU0r306pK4DH3FU	NEDD9	neural precursor cell expressed, developmentally down-regulated 9	4739	4.432	6.49541	28.4508	2.47386e-09	2.25145e-07	12.3316
Ki3l1OeS72Lo_yuQjo	MME	membrane metallo-endopeptidase	4311	-5.84803	6.08199	-28.4194	2.49563e-09	2.2607e-07	12.3232
3gLtQ7deUpd7dSDkZo	PLTP	phospholipid transfer protein	5360	-4.72573	5.94642	-28.3834	2.52083e-09	2.27295e-07	12.3137
xCvKwREyp7xoeILtXk	ZNF256	zinc finger protein 256	10172	4.34997	5.21695	28.3413	2.55072e-09	2.2788e-07	12.3025
cXouwif79.OgdV7j5I	DKK1	dickkopf homolog 1 (Xenopus laevis)	22943	5.41427	9.23471	28.3105	2.57284e-09	2.28786e-07	12.2942
HUUX_KF27VAIf5c1SQ	SLC43A3	solute carrier family 43, member 3	29015	-3.73863	9.39739	-28.2946	2.58435e-09	2.28786e-07	12.29
cJ79Kl75Sc5f4gXajU	MTAP	methylthioadenosine phosphorylase	4507	6.05142	6.18989	28.0474	2.77079e-09	2.34626e-07	12.2235
i4uimBR4lCiesvG_1k	TCN1	transcobalamin I (vitamin B12 binding protein, R binder family)	6947	5.40179	5.66423	28.0675	2.75504e-09	2.34626e-07	12.229
EfqO0gHrUQPU0l5dJI	XKR4	XK, Kell blood group complex subunit-related family, member 4	114786	5.10083	5.80021	28.0576	2.76281e-09	2.34626e-07	12.2263
TXSSQ6T4PTY15Z..Kk	LRRC17	leucine rich repeat containing 17	10234	4.86488	5.7837	28.1193	2.71506e-09	2.34626e-07	12.2429
B0lK3X1ev1LREiVJJ8	DBNDD1	dysbindin (dystrobrevin binding protein 1) domain containing 1	79007	4.73811	7.04143	28.0948	2.73386e-09	2.34626e-07	12.2363
HE4qIqSHSuoI7lObCk	FOXF2	forkhead box F2	2295	4.20916	6.19321	28.1267	2.70939e-09	2.34626e-07	12.2449
BaASFXn9g.E7047lfs	BEX1	brain expressed, X-linked 1	55859	-3.95029	9.11763	-28.1151	2.71825e-09	2.34626e-07	12.2418
fluUC3V9799JE_FTJE	ZIC2	Zic family member 2 (odd-paired homolog, Drosophila)	7546	-4.38259	6.99661	-28.1576	2.68585e-09	2.34626e-07	12.2532
ErvSh6wmHtNCwpVbno	BLK	B lymphoid tyrosine kinase	640	-5.0898	6.31699	-28.0711	2.75222e-09	2.34626e-07	12.2299
cXS4CS030k.1JXMlFU	HLA-DRA	major histocompatibility complex, class II, DR alpha	3122	-9.87456	8.63467	-28.1687	2.67744e-09	2.34626e-07	12.2562
ZfoDn4IUQp4Auf56LU	A2M	alpha-2-macroglobulin	2	5.04391	5.74739	27.9464	2.85126e-09	2.40392e-07	12.1962
oevLuAy95Rd4ZFHlDk	LDHA	lactate dehydrogenase A	3939	-5.01719	12.0465	-27.9312	2.86358e-09	2.40392e-07	12.192
9EklUJeIp6JU6cunTU	FGFRL1	fibroblast growth factor receptor-like 1	53834	3.88741	8.11495	27.8024	2.97055e-09	2.43356e-07	12.1569
6GujnvB.fX1XSkOmuE	ZNF585A	zinc finger protein 585A	199704	3.87716	5.25966	27.7838	2.98635e-09	2.43356e-07	12.1519
9kNJPXVe6OEyItOVAQ	PITPNC1	phosphatidylinositol transfer protein, cytoplasmic 1	26207	-3.45896	9.20744	-27.8032	2.96989e-09	2.43356e-07	12.1572
9KcIjuHEl5V4e77VKk	CTSK	cathepsin K	1513	-3.63326	8.29244	-27.7883	2.98254e-09	2.43356e-07	12.1531
i4U3n76eXq06.n6c40	SLC6A15	solute carrier family 6 (neutral amino acid transporter), member 15	55117	-3.84641	5.88934	-27.8537	2.92743e-09	2.43356e-07	12.1709
il0V5OcojoXt3MSSyM	GALM	galactose mutarotase (aldose 1-epimerase)	130589	-3.91539	5.69568	-27.7928	2.97876e-09	2.43356e-07	12.1543
HRHtFKvP5NQqJ6D4sU	BAMBI	BMP and activin membrane-bound inhibitor homolog (Xenopus laevis)	25805	5.56233	8.14149	27.6665	3.08832e-09	2.46917e-07	12.1197
Be4l_ThNOKWjgH3S1I	PDGFRA	platelet-derived growth factor receptor, alpha polypeptide	5156	5.07167	5.97387	27.6989	3.05977e-09	2.46917e-07	12.1286
W1eBhHdcNcJfF4uIJU	GFRA1	GDNF family receptor alpha 1	2674	4.75413	5.91019	27.6465	3.10612e-09	2.46917e-07	12.1142
Bo3NWKsdkGEOqF55f8	AGPAT2	1-acylglycerol-3-phosphate O-acyltransferase 2 (lysophosphatidic acid acyltransferase, beta)	10555	4.51128	5.86147	27.6543	3.09918e-09	2.46917e-07	12.1163
oAseZhDNSpNFCWlNaY	HIST1H4K	histone cluster 1, H4k	8362	-3.66376	5.52886	-27.6512	3.1019e-09	2.46917e-07	12.1155
66ciB0Sd6gAiiSEq9U	SLC43A3	solute carrier family 43, member 3	29015	-4.09809	7.7806	-27.7095	3.05048e-09	2.46917e-07	12.1315
ooA1w6o9d6_9HlAHuk	RGS17	regulator of G-protein signaling 17	26575	-4.69511	7.65268	-27.5971	3.15055e-09	2.49431e-07	12.1006
oERC63oTirEv3lxQhE	SLC2A12	solute carrier family 2 (facilitated glucose transporter), member 12	154091	4.07796	5.87285	27.545	3.19812e-09	2.52172e-07	12.0862
3fFSV60IN7ik7h4LHA	GRAMD3	GRAM domain containing 3	65983	5.38686	6.53974	27.5045	3.23566e-09	2.53268e-07	12.075
K57f7oe6t6HBXuvl5U	HOXB7	homeobox B7	3217	5.03838	7.94896	27.502	3.23802e-09	2.53268e-07	12.0743
xntytbWu7SP9dI8juU	EPB41L3	erythrocyte membrane protein band 4.1-like 3	23136	5.79671	6.43343	27.4428	3.29378e-09	2.53556e-07	12.0579
Ndeq.VPpu34nneuMFs	NEDD9	neural precursor cell expressed, developmentally down-regulated 9	4739	4.48076	5.96551	27.4527	3.28444e-09	2.53556e-07	12.0606
Qn16OIImkv24mF0kvE	FBXO32	F-box protein 32	114907	4.01606	9.88599	27.4812	3.25745e-09	2.53556e-07	12.0685
01R_Ikl3F4VXoUSIlE	ARHGEF17	Rho guanine nucleotide exchange factor (GEF) 17	9828	3.41379	7.92951	27.4432	3.29347e-09	2.53556e-07	12.0579
lLq5yrfh.N1nkQku74	TEAD2	TEA domain family member 2	8463	4.39158	7.82035	27.2993	3.43374e-09	2.60362e-07	12.0178
lTDrq2VaNW9JF9S.dw	ROPN1	rhophilin associated tail protein 1	54763	3.98247	5.49779	27.2973	3.43566e-09	2.60362e-07	12.0173
9TRJp7dOPCnu9X764o	ZNF471	zinc finger protein 471	57573	3.97106	5.2987	27.3089	3.42419e-09	2.60362e-07	12.0205
Era3R4TTp4VSTZetUQ	FXYD5	FXYD domain containing ion transport regulator 5	53827	-3.84567	7.58341	-27.2579	3.47527e-09	2.62342e-07	12.0063
ug5zTXn5e1P7oEk3rg	LRRC17	leucine rich repeat containing 17	10234	6.23952	6.67627	27.1464	3.59018e-09	2.65865e-07	11.9749
cBiOOWiFUHqh0hWQXk	SPANXA2	SPANX family, member A2	728712	5.51146	6.65635	27.1616	3.5742e-09	2.65865e-07	11.9792
H0UhfoUhXnoHQQXuKk	TPM2	tropomyosin 2 (beta)	7169	3.90515	12.308	27.155	3.58118e-09	2.65865e-07	11.9773
Be59SW4F.kVTvVI0l4	DTNA	dystrobrevin, alpha	1837	-3.48845	6.99516	-27.1873	3.54753e-09	2.65865e-07	11.9864
ZeuFlElWf7BSoMRLT8	LRP3	low density lipoprotein receptor-related protein 3	4037	7.26417	7.05769	27.1006	3.63856e-09	2.68426e-07	11.962
cFIhp.vdUnCluiee7g	FAM125B	family with sequence similarity 125, member B	89853	4.45121	6.8338	27.0047	3.74229e-09	2.74003e-07	11.9349
6SeonnyugB1AwLmntk	FLNC	filamin C, gamma	2318	-6.17071	9.05023	-27.0072	3.73956e-09	2.74003e-07	11.9356
i19AyleI7it559HqlY	SLC6A17	solute carrier family 6, member 17	388662	-3.21701	5.04572	-26.8948	3.86534e-09	2.81952e-07	11.9036
ipBEUB7U1J10HBj.Sk	USP53	ubiquitin specific peptidase 53	54532	-3.62793	6.38673	-26.8654	3.89904e-09	2.83349e-07	11.8952
0ADke4v05eel5fR7Xo	CSAG2	CSAG family, member 2	728461	4.00922	6.57718	26.8152	3.9573e-09	2.85453e-07	11.8809
cczegqmAJg4gomkpJU	CAPG	capping protein (actin filament), gelsolin-like	822	-4.0109	6.42644	-26.8252	3.94552e-09	2.85453e-07	11.8838
64GJDln_H2l6nE47kY	ADAMTS2	ADAM metallopeptidase with thrombospondin type 1 motif, 2	9509	3.39252	4.9203	26.7956	3.98022e-09	2.86047e-07	11.8753
6onUL7fofcRRHSH3oA	SLC16A9	solute carrier family 16, member 9 (monocarboxylic acid transporter 9)	220963	3.8042	7.25802	26.7469	4.03816e-09	2.88831e-07	11.8613
uUDpMfEIaOQXq18rZ4	FAM133A	family with sequence similarity 133, member A	286499	3.78922	6.41958	26.7381	4.04862e-09	2.88831e-07	11.8588
3X9AuRERm1ExHk9vnU	RGS4	regulator of G-protein signaling 4	5999	5.65471	9.10302	26.7165	4.07466e-09	2.89628e-07	11.8526
ojKn_b.TUjnule79Ek	GLDN	gliomedin	342035	6.43835	6.05089	26.7005	4.09414e-09	2.89954e-07	11.848
ldF91Llygz33eJXKPg	PI15	peptidase inhibitor 15	51050	7.81811	7.55084	26.6256	4.18629e-09	2.9223e-07	11.8264
E1CVE.UC0VUGbXdEW0	ADAM19	ADAM metallopeptidase domain 19	8728	4.32759	10.5869	26.6585	4.14555e-09	2.9223e-07	11.8359
3CBVEhgxeipOOJilWo	MYL9	myosin, light chain 9, regulatory	10398	-4.1537	5.89552	-26.6374	4.17155e-09	2.9223e-07	11.8298
HqjN50lDoA3q9BSVeU	RAC2	ras-related C3 botulinum toxin substrate 2 (rho family, small GTP binding protein Rac2)	5880	-7.14966	9.23158	-26.6257	4.18616e-09	2.9223e-07	11.8264
xJv67xfdeorXnkHQvU	ELMO1	engulfment and cell motility 1	9844	4.28201	6.13381	26.603	4.21456e-09	2.93153e-07	11.8199
riBFDVNRHRkAFmOWEI	SOX2	SRY (sex determining region Y)-box 2	6657	6.63608	7.05738	26.5392	4.29555e-09	2.96097e-07	11.8014
KW1JeNXpeJB9EEsPkc	APCDD1	adenomatosis polyposis coli down-regulated 1	147495	4.5526	6.27864	26.5422	4.29174e-09	2.96097e-07	11.8023
QSV64lChBREgJSj4Jo	FOXS1	forkhead box S1	2307	5.11731	5.91671	26.484	4.36702e-09	2.98619e-07	11.7854
BpQH6JK7U1SV7svIko	HLA-DOA	major histocompatibility complex, class II, DO alpha	3111	-4.69338	6.08145	-26.4819	4.36981e-09	2.98619e-07	11.7848
9FGHlJpt3HG3mL1X3I	CLEC11A	C-type lectin domain family 11, member A	6320	-3.81185	8.65705	-26.4634	4.39404e-09	2.99225e-07	11.7794
fZWCKiEiO5IvhS7mjg	DIO2	deiodinase, iodothyronine, type II	1734	3.28986	6.16249	26.3514	4.54432e-09	3.08381e-07	11.7468
9eX4l3XSrc9fm6PO6U	LHX6	LIM homeobox 6	26468	-4.54826	6.9323	-26.3258	4.57943e-09	3.09684e-07	11.7393
ZVEe9_P13d.Sl0EpHs	SHISA2	shisa homolog 2 (Xenopus laevis)	387914	4.85338	5.60125	26.2398	4.69986e-09	3.16729e-07	11.714
ZlNu5_.TUu85H9RL6E	FOXA1	forkhead box A1	3169	4.64706	5.70762	26.1869	4.77558e-09	3.19619e-07	11.6985
Zr5EWiIBXEDuiDukCU	ZNF91	zinc finger protein 91	7644	3.89492	5.8985	26.1873	4.7751e-09	3.19619e-07	11.6986
0cCok79EunocWIn6HE	TMEFF2	transmembrane protein with EGF-like and two follistatin-like domains 2	23671	-3.75027	5.67059	-26.1738	4.79454e-09	3.19789e-07	11.6946
odF3XHR8CVl4SAUaUQ	IL1B	interleukin 1, beta	3553	-8.23235	9.87501	-26.1456	4.83574e-09	3.21436e-07	11.6863
Q7XTF7RPrjdEiipTlk	KIAA1324L	KIAA1324-like	222223	-3.69311	5.50821	-26.0903	4.9176e-09	3.25766e-07	11.6699
o0Hn7ArnXf.37T560I	COL3A1	collagen, type III, alpha 1	1281	7.48439	6.69486	26.0758	4.93927e-09	3.26092e-07	11.6656
x.eVcSC7uTqX6ANxO4	SAMD5	sterile alpha motif domain containing 5	389432	3.94516	5.67758	26.0422	4.99008e-09	3.28334e-07	11.6557
iXSU6IU7Tkg8EKyRYk	PANX2	pannexin 2	56666	5.76719	6.55157	25.8972	5.21571e-09	3.38689e-07	11.6125
Z0Uqg6eo.dpHeTTU38	FBLN1	fibulin 1	2192	5.19251	6.73745	25.8964	5.21702e-09	3.38689e-07	11.6123
KU6Ur5couq1HjgCK78	LEPREL1	leprecan-like 1	55214	4.33078	9.64608	25.9119	5.19233e-09	3.38689e-07	11.6169
9nSiiXS6sUkE6P10jE	MPP4	membrane protein, palmitoylated 4 (MAGUK p55 subfamily member 4)	58538	-4.13022	7.72553	-25.8965	5.21695e-09	3.38689e-07	11.6123
xqBkvpngLURFS3F0ug	LAMA1	laminin, alpha 1	284217	-3.76278	5.67516	-25.8807	5.2422e-09	3.39193e-07	11.6076
BeXTkt4VFS4q5P4EeM	C9orf125	chromosome 9 open reading frame 125	84302	-3.54444	5.48087	-25.8313	5.32211e-09	3.43223e-07	11.5928
Nb5O.qOunXvt_Z3qC0	STX1A	syntaxin 1A (brain)	6804	-3.69663	10.0504	-25.7923	5.38628e-09	3.46215e-07	11.5811
HqXS3ouoyiS4uECXeA	SMO	smoothened homolog (Drosophila)	6608	4.2269	6.36826	25.7188	5.50936e-09	3.52962e-07	11.559
BiTb1Dn70e9d7THs3o	COL5A2	collagen, type V, alpha 2	1290	5.38441	9.88459	25.6442	5.63779e-09	3.58828e-07	11.5364
r0vV0Y9WNGpEXlV688	VSTM2L	V-set and transmembrane domain containing 2 like	128434	4.076	5.62712	25.6462	5.63416e-09	3.58828e-07	11.5371
9qedFRd_5Cul.ueZeQ	LZTS1	leucine zipper, putative tumor suppressor 1	11178	5.36691	6.00124	25.5714	5.76605e-09	3.64609e-07	11.5144
WwjpLvdd6peNRdxFJU	PLEKHB1	pleckstrin homology domain containing, family B (evectins) member 1	58473	3.86405	6.76539	25.5497	5.80497e-09	3.65882e-07	11.5078
EWZ71p99GnhPacGKjw	GLI2	GLI family zinc finger 2	2736	-4.32394	6.46425	-25.5352	5.83114e-09	3.66346e-07	11.5034
3J0gDXui6ed7FupNaQ	CNIH3	cornichon homolog 3 (Drosophila)	149111	-4.0529	6.72175	-25.4859	5.92107e-09	3.69611e-07	11.4884
lsRoeDeRIkI54ui2qk	HLA-DRB6	major histocompatibility complex, class II, DR beta 6 (pseudogene)	3128	-6.1989	6.92701	-25.4896	5.91438e-09	3.69611e-07	11.4895
H0qeEbUVS5FR3n_HiQ	GFAP	glial fibrillary acidic protein	2670	6.16985	6.87251	25.4655	5.95879e-09	3.70777e-07	11.4822
QhBVdRZSwwLSV4Ak4I	LPCAT2	lysophosphatidylcholine acyltransferase 2	54947	3.98226	5.94153	25.432	6.02125e-09	3.73471e-07	11.472
iDJhei9p9Seu_SC52o	GALNTL4	UDP-N-acetyl-alpha-D-galactosamine:polypeptide N-acetylgalactosaminyltransferase-like 4	374378	-5.61035	6.18195	-25.2951	6.28432e-09	3.88551e-07	11.43
QNXZL7oT9717UjFP3U	SULF2	sulfatase 2	55959	3.3683	8.81457	25.2662	6.34136e-09	3.89604e-07	11.4211
0EOur5Vg1T0kX1L93E	ROPN1B	rhophilin associated tail protein 1B	152015	3.20533	4.99007	25.2688	6.33621e-09	3.89604e-07	11.4219
9Oe3u6BCbZDih3cShU	PLAC8	placenta-specific 8	51316	5.44949	7.29154	25.2477	6.37843e-09	3.90649e-07	11.4154
rS95N4xbdf1eC3pEU4	QPCT	glutaminyl-peptide cyclotransferase	25797	-4.44536	6.7127	-25.144	6.58975e-09	4.01068e-07	11.3834
NIr0Tl7eRPAJ3qCF74	PRSS23	protease, serine, 23	11098	4.54156	8.88051	25.1229	6.6336e-09	4.0123e-07	11.3768
rXrjKXbXXqyDXdoNHU	MANSC1	MANSC domain containing 1	54682	3.57114	5.84978	25.1272	6.62471e-09	4.0123e-07	11.3782
3KehFd5YsOG7unqF98	SLC7A5	solute carrier family 7 (cationic amino acid transporter, y+ system), member 5	8140	3.52099	9.48712	25.1011	6.67935e-09	4.02746e-07	11.3701
reXjDTnq9wwlcfUXDc	EIF1AY	eukaryotic translation initiation factor 1A, Y-linked	9086	4.01539	5.08431	25.08	6.72404e-09	4.03982e-07	11.3635
r6kSLRFR019ZQS1K0Q	SHANK3	SH3 and multiple ankyrin repeat domains 3	85358	3.38308	5.90979	25.0719	6.74133e-09	4.03982e-07	11.361
KorXnkBVeJf5T0cfFA	RNF150	ring finger protein 150	57484	4.75377	6.60437	25.0522	6.78335e-09	4.04014e-07	11.3549
0iIE5buX8vJEmpJdLg	COL12A1	collagen, type XII, alpha 1	1303	3.39565	9.47316	25.0568	6.77356e-09	4.04014e-07	11.3563
BdVBLP9SyPcNO6ypII	NOVA1	neuro-oncological ventral antigen 1	4857	-3.91078	4.96823	-25.0383	6.81323e-09	4.04556e-07	11.3505
umqdVJTRTXuxDp7Ifs	KCTD15	potassium channel tetramerisation domain containing 15	79047	4.33669	5.89831	25.0189	6.85514e-09	4.04578e-07	11.3445
9bSNJdCH0Dk6CR0R_k	ZNF439	zinc finger protein 439	90594	3.90386	5.60271	25.024	6.8441e-09	4.04578e-07	11.3461
HKB.AIE3UigeeDhRlY	SPANXA1	sperm protein associated with the nucleus, X-linked, family member A1	30014	4.98282	6.06712	25	6.89623e-09	4.05773e-07	11.3386
BS7X6Snj9ysoDusnRk	CTGF	connective tissue growth factor	1490	5.19029	11.2072	24.9789	6.94255e-09	4.06046e-07	11.332
NldElHq0I7UP9SLCjI	ASB9	ankyrin repeat and SOCS box containing 9	140462	3.69458	6.64914	24.9807	6.93859e-09	4.06046e-07	11.3326
HkHUh4rcWKp0BHcblQ	IGFBP6	insulin-like growth factor binding protein 6	3489	-3.20019	11.6739	-24.9198	7.07408e-09	4.11268e-07	11.3135
lHLVWt1Y9UHi7z_RHk	ABCC3	ATP-binding cassette, sub-family C (CFTR/MRP), member 3	8714	4.01195	9.66993	24.8814	7.16086e-09	4.15074e-07	11.3015
0bRa8RYUkl4zTdQaCQ	PCDH10	protocadherin 10	57575	3.57599	6.20377	24.8559	7.2194e-09	4.17226e-07	11.2935
ipQR4RADJXXRE6RCcQ	C1orf94	chromosome 1 open reading frame 94	84970	-4.04516	8.96725	-24.828	7.28387e-09	4.19607e-07	11.2847
omHcul4ojs.MpVSSp4	SCARF2	scavenger receptor class F, member 2	91179	5.68925	6.0265	24.7754	7.40713e-09	4.24298e-07	11.2681
3p46XcX_zUogHkiSV4	TMEM2	transmembrane protein 2	23670	3.3784	8.78501	24.7328	7.5086e-09	4.28849e-07	11.2547
Kl1d9h8fqLSTeFEtuE	ZFP3	zinc finger protein 3 homolog (mouse)	124961	3.5284	5.61415	24.7083	7.56788e-09	4.30971e-07	11.2469
6J07rlV.X7eLp4p4xU	FERMT3	fermitin family member 3	83706	-3.08635	6.81271	-24.6094	7.81185e-09	4.42278e-07	11.2156
KUXd9XWh3ASgfgx6iI	HES1	hairy and enhancer of split 1, (Drosophila)	3280	4.4856	5.81347	24.5825	7.87979e-09	4.44831e-07	11.207
od1UtXAK77i63RJUco	ZNF671	zinc finger protein 671	79891	3.40541	6.30752	24.5427	7.98156e-09	4.49274e-07	11.1943
Nko03ddrLl6k16B85A	SVEP1	sushi, von Willebrand factor type A, EGF and pentraxin domain containing 1	79987	-5.22296	6.21153	-24.5225	8.03389e-09	4.50917e-07	11.1879
Q2uejl9.7V946GUp54	PCDH10	protocadherin 10	57575	4.10468	6.56721	24.4882	8.12315e-09	4.54616e-07	11.1769
xVnqABUpfhPvPQOlXU	TPD52L1	tumor protein D52-like 1	7164	4.47716	6.05058	24.4554	8.21e-09	4.5816e-07	11.1664
xhqv9fnXlKPALU4v34	CD68	CD68 molecule	968	-4.01153	10.379	-24.4348	8.26471e-09	4.59896e-07	11.1598
9OQuVe6ftVBVdJBAnQ	SIGMAR1	sigma non-opioid intracellular receptor 1	10280	-3.92606	6.25911	-24.3717	8.4357e-09	4.68073e-07	11.1395
cWveqYA5eV9E2CP5SI	GNG11	guanine nucleotide binding protein (G protein), gamma 11	2791	-3.14599	11.9231	-24.3556	8.47988e-09	4.69188e-07	11.1344
ZX5zBVd5967uGKVWO8	PALM	paralemmin	5064	6.20957	6.72462	24.327	8.55919e-09	4.72235e-07	11.1251
oLN7F5VR0k.a59X9Hg	SNCA	synuclein, alpha (non A4 component of amyloid precursor)	6622	-5.15491	6.62876	-24.2856	8.67531e-09	4.77289e-07	11.1118
xiUdCQh3n3Ozril__8	PGM2L1	phosphoglucomutase 2-like 1	283209	4.39534	7.3435	24.2449	8.79106e-09	4.82295e-07	11.0986
x5fqX9OVaeRE23uD7o	PDLIM4	PDZ and LIM domain 4	8572	3.84122	4.89253	24.1872	8.95848e-09	4.86984e-07	11.0799
9qV056f9FUihEpJ9QA	MFGE8	milk fat globule-EGF factor 8 protein	4240	3.01001	11.4686	24.204	8.90932e-09	4.86984e-07	11.0854
T4CiS6Vm4_6T8KJLpU	TPK1	thiamin pyrophosphokinase 1	27010	-3.58154	5.00579	-24.181	8.97655e-09	4.86984e-07	11.0779
Nrlw71O3gv5VLnEb6I	MAOA	monoamine oxidase A	4128	-3.93912	6.72563	-24.1932	8.94105e-09	4.86984e-07	11.0818
33lG54a2oJ9Loilwdw	BAIAP2L1	BAI1-associated protein 2-like 1	55971	4.45977	5.24494	24.1388	9.1017e-09	4.92267e-07	11.0642
QrAE564FKrvjrjCooM	CD55	CD55 molecule, decay accelerating factor for complement (Cromer blood group)	1604	-5.01548	5.49472	-24.1311	9.12448e-09	4.92267e-07	11.0617
0dXFeneU0l_Cpdjgl8	STRA6	stimulated by retinoic acid gene 6 homolog (mouse)	64220	4.75244	5.87844	24.1004	9.2171e-09	4.94605e-07	11.0517
rivN0oOHrpXlUG6Aro	SMOC1	SPARC related modular calcium binding 1	64093	-4.47878	5.68402	-24.0999	9.21862e-09	4.94605e-07	11.0515
WQ_nf5v1K.6pftEjlI	MOCOS	molybdenum cofactor sulfurase	55034	-4.44277	7.04829	-24.0006	9.52452e-09	5.08218e-07	11.019
Wv0m2AulIDgiF99QNE	SULF2	sulfatase 2	55959	5.14536	5.61464	23.8096	1.0146e-08	5.39899e-07	10.9561
EA4JWlRFYRSV559cHw	CKB	creatine kinase, brain	1152	5.06661	8.21182	23.783	1.0236e-08	5.43207e-07	10.9473
EGF176FVG.6ezX81SU	LAYN	layilin	143903	3.87179	9.55693	23.7572	1.03243e-08	5.44713e-07	10.9388
lZ4CI9S6hOuW.97_X0	CORO2A	coronin, actin binding protein, 2A	7464	3.52881	6.22619	23.7502	1.03483e-08	5.44713e-07	10.9365
9Ff619hplIXH7nOK6I	APOBEC3B	apolipoprotein B mRNA editing enzyme, catalytic polypeptide-like 3B	9582	-5.53679	6.60108	-23.751	1.03456e-08	5.44713e-07	10.9367
3lSUq13dBRyH6d0oHc	CD248	CD248 molecule, endosialin	57124	5.25194	5.78947	23.7296	1.04197e-08	5.46993e-07	10.9296
3FdydU_nghHgslRV5I	DUSP23	dual specificity phosphatase 23	54935	-5.35826	7.03617	-23.7009	1.05197e-08	5.50757e-07	10.9201
HkokooPnrl9PTgCTlQ	KYNU	kynureninase	8942	-7.07439	7.6633	-23.654	1.0686e-08	5.57966e-07	10.9044
QioV_nXu3rURFEgn7M	VSNL1	visinin-like 1	7447	4.30305	6.04302	23.6067	1.08563e-08	5.65343e-07	10.8887
fbqB53X_SVT9UJ3vQs	PMEPA1	prostate transmembrane protein, androgen induced 1	56937	5.85441	9.57419	23.5866	1.09296e-08	5.6764e-07	10.882
Zddpj1_0._itEv8dPU	HS3ST1	heparan sulfate (glucosamine) 3-O-sulfotransferase 1	9957	3.24966	5.47268	23.5716	1.0985e-08	5.69e-07	10.8769
HnHf5R593uDQqfFQ5I	NWD1	NACHT and WD repeat domain containing 1	284434	4.76794	5.06234	23.542	1.10945e-08	5.72177e-07	10.867
Tbs1URA5CdFCtV3S1U	MYL9	myosin, light chain 9, regulatory	10398	-3.51658	6.79331	-23.5392	1.11051e-08	5.72177e-07	10.8661
KKJ4k60959WOEEaF2U	SERPINB8	serpin peptidase inhibitor, clade B (ovalbumin), member 8	5271	-3.42966	8.01097	-23.4976	1.12613e-08	5.78694e-07	10.8521
E3oIf_gkR3jQd93lhI	COL11A1	collagen, type XI, alpha 1	1301	4.4512	5.79395	23.475	1.13475e-08	5.8159e-07	10.8445
xrvOEqIHoTopUS.ukg	SERPINB2	serpin peptidase inhibitor, clade B (ovalbumin), member 2	5055	-6.37264	7.31582	-23.4454	1.14612e-08	5.85877e-07	10.8345
ZBTVInpiKOieroB5.k	RUNX3	runt-related transcription factor 3	864	4.38151	5.94803	23.4248	1.15412e-08	5.88419e-07	10.8276
TrSG06LM7uqoBOogpQ	APIP	APAF1 interacting protein	51074	-4.13591	6.20938	-23.4099	1.15994e-08	5.89844e-07	10.8225
ER_X7ecUv7wA89VUFI	DNM3	dynamin 3	26052	4.19017	6.3568	23.4009	1.16348e-08	5.90101e-07	10.8195
ZJ5no6EWX5Hvo96s4Q	ADAM23	ADAM metallopeptidase domain 23	8745	-3.09943	6.61143	-23.3903	1.16763e-08	5.90667e-07	10.8159
BV5btt4rFb3zXLr0oI	SYBU	syntabulin (syntaxin-interacting)	55638	-4.85674	5.4781	-23.2973	1.20501e-08	6.07999e-07	10.7844
K76SYRTVMSnfF33Xio	SP140	SP140 nuclear body protein	11262	-4.97919	6.32948	-23.2838	1.21053e-08	6.09207e-07	10.7798
QtXIUf7OFv5LeJKUqk	LBH	limb bud and heart development homolog (mouse)	81606	3.34779	6.19534	23.2726	1.21514e-08	6.0995e-07	10.776
loxgOXeeE9_8d.3US0	ZNF323	zinc finger protein 323	64288	3.64518	6.35104	23.2602	1.22027e-08	6.10952e-07	10.7718
fc6L0ChIHXl64WoQXo	IGFBP7	insulin-like growth factor binding protein 7	3490	4.0651	11.8607	23.2001	1.24548e-08	6.16995e-07	10.7513
NfUlLd7FkbWif23GHs	FOXC1	forkhead box C1	2296	3.11499	10.2679	23.1937	1.24818e-08	6.16995e-07	10.7492
WUkk1XFUp7QV.de_hw	SOX15	SRY (sex determining region Y)-box 15	6665	-3.24953	6.24982	-23.1993	1.2458e-08	6.16995e-07	10.7511
olQIEDHwbqLoFE4l50	NT5E	5'-nucleotidase, ecto (CD73)	4907	-4.37174	9.5393	-23.2037	1.24394e-08	6.16995e-07	10.7526
WeP6rwHKaeijvxJ.ik	TMEM26	transmembrane protein 26	219623	3.34711	6.46434	23.1703	1.25819e-08	6.18071e-07	10.7412
uGbrNdmu1pCIcUISGc	NHP2L1	NHP2 non-histone chromosome protein 2-like 1 (S. cerevisiae)	4809	-4.96323	8.08761	-23.1664	1.25988e-08	6.18071e-07	10.7398
rNdGduvl9et56lXxR8	BDKRB1	bradykinin receptor B1	623	-5.03564	7.97409	-23.1712	1.2578e-08	6.18071e-07	10.7415
EgX.UL43NS4bpeupv0	TMEM158	transmembrane protein 158 (gene/pseudogene)	25907	-4.29476	12.0872	-23.1035	1.28723e-08	6.26751e-07	10.7183
oIvgZd1ylHEB4VdJKk	PLXNB1	plexin B1	5364	4.32453	6.08805	23.0501	1.31101e-08	6.33005e-07	10.6999
K0L4R51G55EL1r1CXk	TBXAS1	thromboxane A synthase 1 (platelet)	6916	3.95905	5.94331	23.0598	1.30663e-08	6.33005e-07	10.7033
okRIxUSTEeGN1GSyEo	POU3F2	POU class 3 homeobox 2	5454	3.40492	5.83083	23.0283	1.32082e-08	6.33005e-07	10.6925
310RfkX1cf94PnOHHU	RNLS	renalase, FAD-dependent amine oxidase	55328	3.40268	5.78131	23.0225	1.32346e-08	6.33005e-07	10.6905
fpnvXlHteCO4OrrGP0	SEMA4D	sema domain, immunoglobulin domain (Ig), transmembrane domain (TM) and short cytoplasmic domain, (semaphorin) 4D	10507	3.3957	6.75554	23.0167	1.32607e-08	6.33005e-07	10.6885
NfpGFfuvr_fkouoz.k	GDAP1	ganglioside-induced differentiation-associated protein 1	54332	-3.29757	5.66657	-23.0214	1.32398e-08	6.33005e-07	10.6901
lgq1V54eiJ6gzpP6Ec	FBXO32	F-box protein 32	114907	4.54178	10.5047	22.9935	1.33671e-08	6.36525e-07	10.6805
T3qJ6jjAjin5p7pWes	AGPAT2	1-acylglycerol-3-phosphate O-acyltransferase 2 (lysophosphatidic acid acyltransferase, beta)	10555	4.56421	6.35274	22.9799	1.34296e-08	6.3794e-07	10.6758
leKQlOi4hUoloR90oA	THY1	Thy-1 cell surface antigen	7070	9.65275	7.9277	22.9608	1.35182e-08	6.40587e-07	10.6692
r1kXotIm6P.s.na65U	DLL3	delta-like 3 (Drosophila)	10683	5.11553	5.18008	22.8935	1.38354e-08	6.49298e-07	10.6459
fq5VY6intU3VLVTd.8	WBSCR17	Williams-Beuren syndrome chromosome region 17	64409	2.84065	5.08862	22.8975	1.38164e-08	6.49298e-07	10.6473
Nes6GjmSj8owntFS1U	LAT2	linker for activation of T cells family, member 2	7462	-3.36127	5.615	-22.8948	1.38292e-08	6.49298e-07	10.6463
uw_7gu7e3Ulfal1RiU	VGF	VGF nerve growth factor inducible	7425	-6.13797	7.63236	-22.9136	1.37397e-08	6.49298e-07	10.6529
fiPPV6QOQvd6TUQxpE	LXN	latexin	56925	-3.44796	5.25933	-22.8783	1.39084e-08	6.51153e-07	10.6406
fVLYgTfsJfTwqUXnt4	ZNF518B	zinc finger protein 518B	85460	3.94277	6.1325	22.8675	1.39602e-08	6.5128e-07	10.6369
Wk117s6CISuFnUr6uc	ABLIM1	actin binding LIM protein 1	3983	5.22645	7.04471	22.7881	1.4349e-08	6.63804e-07	10.6093
Zosiscg58aU3f7EoHk	EPHA3	EPH receptor A3	2042	2.98207	5.2337	22.7682	1.44486e-08	6.65251e-07	10.6023
cDokoz54LdekzvFg0A	CT45A4	cancer/testis antigen family 45, member A4	441520	-4.36964	5.92784	-22.7688	1.44456e-08	6.65251e-07	10.6025
ip6S3_2_9PeqMCqByk	BTBD3	BTB (POZ) domain containing 3	22903	3.57271	8.2131	22.7469	1.45559e-08	6.67035e-07	10.5949
BE4SkcobeX.wpL1vCo	SOX4	SRY (sex determining region Y)-box 4	6659	4.17424	7.10691	22.7136	1.47251e-08	6.685e-07	10.5832
EWeVNwX2wIXt179SWU	GNG7	guanine nucleotide binding protein (G protein), gamma 7	2788	3.79799	6.29399	22.7167	1.47092e-08	6.685e-07	10.5843
f10lHoqP2FM.tP6OJ4	LIMCH1	LIM and calponin homology domains 1	22998	3.049	9.21778	22.7236	1.46742e-08	6.685e-07	10.5867
B0eFd9fqF5R1era1P8	C6orf168	chromosome 6 open reading frame 168	84553	3.79371	6.23304	22.6591	1.50075e-08	6.78157e-07	10.5641
KeiSunIAIp7qSgICnU	CELSR2	cadherin, EGF LAG seven-pass G-type receptor 2 (flamingo homolog, Drosophila)	1952	4.03858	6.3182	22.6516	1.50466e-08	6.78349e-07	10.5615
HF04k3cfVUu4ojgpRo	LOC650428	similar to keratin, hair, basic, 6	650428	3.25085	5.42217	22.6212	1.52069e-08	6.83993e-07	10.5508
3vMN46l6eouggqCX.k	SERPINA5	serpin peptidase inhibitor, clade A (alpha-1 antiproteinase, antitrypsin), member 5	5104	5.91131	6.31396	22.5808	1.54234e-08	6.88958e-07	10.5366
f2c6IKL9IkpQWJjCxY	HRASLS	HRAS-like suppressor	57110	-4.31773	5.80209	-22.5809	1.54224e-08	6.88958e-07	10.5367
KhEgRIZfHpBef0IVe0	GSTM3	glutathione S-transferase mu 3 (brain)	2947	4.10473	5.08333	22.5522	1.55783e-08	6.94284e-07	10.5265
ifKI6eH4_NxnC6IT9E	NEDD9	neural precursor cell expressed, developmentally down-regulated 9	4739	5.32819	6.01343	22.5419	1.56345e-08	6.95202e-07	10.5229
Qn9O1SB8l.F7gu8cSU	CYP1B1	cytochrome P450, family 1, subfamily B, polypeptide 1	1545	-4.28314	8.9435	-22.5214	1.57472e-08	6.98615e-07	10.5157
06TJxbi90koH1SY4w4	ALDH5A1	aldehyde dehydrogenase 5 family, member A1	7915	3.28081	6.28793	22.4337	1.624e-08	7.18841e-07	10.4846
EnugQ0lTd.uF6JLSKk	C10orf90	chromosome 10 open reading frame 90	118611	-3.45531	7.78541	-22.4204	1.63162e-08	7.20577e-07	10.4799
0nhUk0lEd6voA7_Xvo	IFIT2	interferon-induced protein with tetratricopeptide repeats 2	3433	3.11167	6.76883	22.3874	1.65071e-08	7.27356e-07	10.4681
3eSl0INV8796jgBe08	MID2	midline 2	11043	3.73157	5.03084	22.38	1.65502e-08	7.27612e-07	10.4655
io1S7lTV0F10uNB06U	FAM65B	family with sequence similarity 65, member B	9750	5.63927	5.87454	22.3716	1.65993e-08	7.28125e-07	10.4625
ZlSXXeh1F_hdLh0gfc	NUAK2	NUAK family, SNF1-like kinase, 2	81788	3.51343	6.53804	22.3522	1.67135e-08	7.31274e-07	10.4556
rxI1GWXdzZRklVx1xg	FOXC2	forkhead box C2 (MFH-1, mesenchyme forkhead 1)	2303	-3.04363	6.29726	-22.3467	1.67462e-08	7.31274e-07	10.4536
6IsjnhepHUU9apFEiM	C16orf45	chromosome 16 open reading frame 45	89927	-3.2056	7.41913	-22.3022	1.70117e-08	7.41208e-07	10.4378
Wrk6B7r5QrPwCp.Xl0	HEY1	hairy/enhancer-of-split related with YRPW motif 1	23462	4.26073	8.05654	22.2794	1.71495e-08	7.45543e-07	10.4296
cNeHntOm5XeiClejuM	S100A4	S100 calcium binding protein A4	6275	4.09141	8.67684	22.2577	1.72822e-08	7.49638e-07	10.4218
TsKukK30d7rT1OSBNI	ZNF816	zinc finger protein 816	125893	3.47338	5.92647	22.2006	1.76361e-08	7.62249e-07	10.4013
uSFHeELfSVEV5SVRI8	ARC	activity-regulated cytoskeleton-associated protein	23237	-3.82131	5.94527	-22.1941	1.76772e-08	7.62249e-07	10.399
cdUNFmemjnRVtMJIBw	TMEM90B	transmembrane protein 90B	79953	-4.00491	6.37433	-22.192	1.76903e-08	7.62249e-07	10.3982
94t0pX4f6VX71SkV7o	C19orf51	chromosome 19 open reading frame 51	352909	-3.36476	6.5949	-22.179	1.77721e-08	7.64082e-07	10.3936
6I55cEvV10ClF_ue6o	HOXC13	homeobox C13	3229	3.82894	6.14052	22.1564	1.79158e-08	7.68481e-07	10.3854
QiF7uBz4gjaBJ18d4o	FUT8	fucosyltransferase 8 (alpha (1,6) fucosyltransferase)	2530	-3.24199	8.5598	-22.1452	1.79872e-08	7.68481e-07	10.3814
9I3e3fe5ID0qQlx.kk	IL1F8	interleukin 1 family, member 8 (eta)	27177	-5.81293	6.64429	-22.1444	1.79928e-08	7.68481e-07	10.3811
KrJSRJtIAORffUjXUU	STXBP6	syntaxin binding protein 6 (amisyn)	29091	-4.61233	6.39673	-22.0883	1.83567e-08	7.82308e-07	10.3609
3XfUx6yOYD83uTgKtE	NRCAM	neuronal cell adhesion molecule	4897	3.67236	5.36567	22.034	1.87165e-08	7.93218e-07	10.3412
Bf3tFEiPpca.e.4q54	DTNA	dystrobrevin, alpha	1837	-3.30653	8.27316	-22.0313	1.87349e-08	7.93218e-07	10.3402
KoXa301C6Xiz9HpK_4	ALDH1A3	aldehyde dehydrogenase 1 family, member A3	220	-3.40015	10.7078	-21.9901	1.90133e-08	8.01648e-07	10.3253
E4gx_1eijzRFUDkw3Y	CT45A4	cancer/testis antigen family 45, member A4	441520	-4.21966	5.98939	-21.9897	1.90163e-08	8.01648e-07	10.3251
9uEd9dOMUuA7Pj7tVI	NUDT11	nudix (nucleoside diphosphate linked moiety X)-type motif 11	55190	-2.98361	5.74749	-21.9453	1.93218e-08	8.12768e-07	10.309
uBtOLsLkDS6CiaQHqE	ANKRD1	ankyrin repeat domain 1 (cardiac muscle)	27063	5.1677	6.15649	21.9127	1.95502e-08	8.18713e-07	10.2971
HSCVrSZG5WYheQH7lE	GPM6B	glycoprotein M6B	2824	4.00463	5.51875	21.8952	1.96733e-08	8.18713e-07	10.2907
cwpXkeAOQnSmWutvuE	PLAC8	placenta-specific 8	51316	3.88664	7.60089	21.9084	1.958e-08	8.18713e-07	10.2955
fWPZTRVcVSAyhD0fT4	PTPRN2	protein tyrosine phosphatase, receptor type, N polypeptide 2	5799	-3.40573	6.91281	-21.9006	1.96352e-08	8.18713e-07	10.2927
KBVEl_OkmXbfQf_59c	HLA-DRB6	major histocompatibility complex, class II, DR beta 6 (pseudogene)	3128	-4.57	6.37582	-21.8994	1.96437e-08	8.18713e-07	10.2922
6eoNIoOqSJ6k9KF_KE	VWA1	von Willebrand factor A domain containing 1	64856	4.35399	6.51133	21.8827	1.97622e-08	8.20656e-07	10.2862
ci1Islines8F6CVV6c	RAMP1	receptor (G protein-coupled) activity modifying protein 1	10267	4.89074	6.45447	21.864	1.98966e-08	8.24482e-07	10.2793
rd9ZhD0zfsbTSI.Tlo	ZNF83	zinc finger protein 83	55769	3.73808	5.63112	21.8369	2.00917e-08	8.2991e-07	10.2694
KlrjEcXfG75d.u_frk	COL24A1	collagen, type XXIV, alpha 1	255631	2.7242	5.07295	21.834	2.01128e-08	8.2991e-07	10.2683
TSR.KJUK6MjR_K04v4	ZNF701	zinc finger protein 701	55762	2.79692	4.7485	21.7595	2.06627e-08	8.49001e-07	10.241
3ei61vdFFfSfqxERIo	DLK2	delta-like 2 homolog (Drosophila)	65989	2.67889	4.06617	21.7418	2.07962e-08	8.52595e-07	10.2344
HSJ.lzqkSylywXpO.g	NRCAM	neuronal cell adhesion molecule	4897	3.89764	5.47184	21.7088	2.10463e-08	8.59044e-07	10.2223
ukoevq3qjc6TUIS4R0	OASL	2'-5'-oligoadenylate synthetase-like	8638	-5.57865	6.38125	-21.704	2.10835e-08	8.59044e-07	10.2205
ciOrM0sIIqRCB6d6IU	PIPOX	pipecolic acid oxidase	51268	5.21969	6.05795	21.6888	2.12003e-08	8.60203e-07	10.2149
ZUCXcuxfXXfHTU1S0E	HCP5	HLA complex P5	10866	5.01306	7.75755	21.6929	2.11689e-08	8.60203e-07	10.2164
ZuVU025DF0uSQdfj34	RPL22L1	ribosomal protein L22-like 1	200916	-3.04744	5.35719	-21.6788	2.12773e-08	8.6153e-07	10.2112
EFju.lS3QOU7liB5VI	EFEMP1	EGF containing fibulin-like extracellular matrix protein 1	2202	5.05015	11.3068	21.6687	2.13557e-08	8.62913e-07	10.2075
uX0SnkxlH_4_OhFS4k	LAMA4	laminin, alpha 4	3910	5.18986	7.91513	21.6304	2.16559e-08	8.64093e-07	10.1933
Z0VAWkrmP_8FSYYH9Y	FGFR3	fibroblast growth factor receptor 3	2261	4.97585	6.3704	21.6369	2.16043e-08	8.64093e-07	10.1957
x3PpTep9En4vBfn.Wo	ALOX5AP	arachidonate 5-lipoxygenase-activating protein	241	3.6115	5.44636	21.6254	2.16955e-08	8.64093e-07	10.1915
BRf6gLs3nnXKlOfsxM	RHPN2	rhophilin, Rho GTPase binding protein 2	85415	3.43912	8.57533	21.646	2.15327e-08	8.64093e-07	10.1991
ou.dPsAp5Z6ukglCIU	MEF2C	myocyte enhancer factor 2C	4208	3.29035	5.74486	21.6299	2.16602e-08	8.64093e-07	10.1931
r3S1uiOYiOpIjpx1hI	CACNA1A	calcium channel, voltage-dependent, P/Q type, alpha 1A subunit	773	-2.87588	4.9772	-21.6464	2.15296e-08	8.64093e-07	10.1993
B13td01S146Wfri7es	HSD3B7	hydroxy-delta-5-steroid dehydrogenase, 3 beta- and steroid delta-isomerase 7	80270	-3.25524	6.61432	-21.6539	2.1471e-08	8.64093e-07	10.202
ikWXebXqy3ufsNSTv0	CHN1	chimerin (chimaerin) 1	1123	3.02424	9.90045	21.6162	2.17681e-08	8.65217e-07	10.1881
lSVJXuAjonh_eSqF48	NPEPL1	aminopeptidase-like 1	79716	3.82333	8.48078	21.5843	2.20233e-08	8.73575e-07	10.1762
ijXlFqK7oIlqyPenE8	SVIL	supervillin	6840	3.43462	5.36007	21.5672	2.21617e-08	8.73727e-07	10.1699
9OdyR1f13I2l4p6hPE	C20orf196	chromosome 20 open reading frame 196	149840	2.87194	6.02836	21.5712	2.21292e-08	8.73727e-07	10.1714
HVJpXf17e7A_9bglmc	CELSR3	cadherin, EGF LAG seven-pass G-type receptor 3 (flamingo homolog, Drosophila)	1951	-3.12892	7.43765	-21.5754	2.2095e-08	8.73727e-07	10.1729
Hug7QeoTWkrpTYv44E	FERMT3	fermitin family member 3	83706	-2.99665	5.66213	-21.548	2.23179e-08	8.78109e-07	10.1627
iUKEXUWDHSK0oVLigU	CD33	CD33 molecule	945	-4.23373	5.68386	-21.4947	2.27581e-08	8.93621e-07	10.1429
lS3DCed5V_50i6O86g	THBS1	thrombospondin 1	7057	7.26593	9.42773	21.4649	2.30085e-08	9.01638e-07	10.1317
Z_OQlcBHf2HUiiCekk	CYorf15A	chromosome Y open reading frame 15A	246126	3.66966	5.83212	21.45	2.31349e-08	9.0477e-07	10.1262
rYXookgQmTRponQQsQ	C6orf174	chromosome 6 open reading frame 174	387104	-3.0891	5.34466	-21.4312	2.32954e-08	9.09221e-07	10.1191
xjlJ93dSrny_n_VFXQ	JUP	junction plakoglobin	3728	5.76218	5.95307	21.4146	2.34377e-08	9.11125e-07	10.1129
Wo1Ui_tQoqIur3QxrE	PDGFRB	platelet-derived growth factor receptor, beta polypeptide	5159	3.24097	9.96067	21.419	2.34e-08	9.11125e-07	10.1146
0H513mJN3rlToEeTBU	SPARCL1	SPARC-like 1 (hevin)	8404	3.75137	5.35286	21.3908	2.36445e-08	9.17332e-07	10.104
QCC7mVpw5JruhYoEH4	LHX2	LIM homeobox 2	9355	3.20311	7.112	21.3671	2.38524e-08	9.21818e-07	10.0951
x1CF559QxJRCVfV6F4	CCL26	chemokine (C-C motif) ligand 26	10344	3.18522	6.55443	21.3546	2.39622e-08	9.23916e-07	10.0904
ri.cbroqXr4p6IgRLk	MAGEC1	melanoma antigen family C, 1	9947	-4.19464	6.16381	-21.3499	2.4004e-08	9.23916e-07	10.0886
3oVPaFlRHXue.nXxwM	ZNF385D	zinc finger protein 385D	79750	-3.47678	7.12735	-21.3436	2.40602e-08	9.24255e-07	10.0863
HsB7k4defJrTzbt764	PRDM16	PR domain containing 16	63976	4.14457	5.32537	21.3323	2.41603e-08	9.26273e-07	10.082
oUxq_v0XXS1flxVLiI	CXCL16	chemokine (C-X-C motif) ligand 16	58191	4.99299	6.00358	21.2935	2.45094e-08	9.36119e-07	10.0674
9ekEpJBeKChChbCB1A	sep.10	septin 10	151011	-3.45911	6.58315	-21.2931	2.45133e-08	9.36119e-07	10.0673
uUqSSJ6juuTl.uxOlE	PAMR1	peptidase domain containing associated with muscle regeneration 1	25891	-5.62265	6.39315	-21.2736	2.46916e-08	9.41085e-07	10.0599
i1_RF4d7R0Jf3UUpV0	SERPIND1	serpin peptidase inhibitor, clade D (heparin cofactor), member 1	3053	-4.46957	6.13054	-21.2568	2.48455e-08	9.45099e-07	10.0536
3uSf6IHRd6d_5.zvqE	CDRT4	CMT1A duplicated region transcript 4	284040	3.42454	7.19999	21.2436	2.49677e-08	9.47897e-07	10.0486
l3uSS2p6Od7pf36tdM	FZD4	frizzled homolog 4 (Drosophila)	8322	3.54412	7.04538	21.2167	2.52182e-08	9.53689e-07	10.0384
6XlKgpR6u9F5Av3r7Q	MARCH4	membrane-associated ring finger (C3HC4) 4	57574	-4.56121	5.58722	-21.1947	2.54256e-08	9.57812e-07	10.03
Ny6BAPgq60sv0.X7Xk	MAGEC2	melanoma antigen family C, 2	51438	-4.08466	5.3769	-21.1764	2.55991e-08	9.62485e-07	10.0231
0m4LdJ.ieinI9QjhJQ	NTN4	netrin 4	59277	2.88309	7.22549	21.1567	2.57873e-08	9.67696e-07	10.0156
oE_LVdXl_vD4dEUnuY	PDLIM1	PDZ and LIM domain 1	9124	-3.67972	7.78221	-21.1487	2.58644e-08	9.6872e-07	10.0126
Z_QKopNLtfpKeP3Kyg	CTGF	connective tissue growth factor	1490	4.95384	11.1906	21.1215	2.61281e-08	9.7485e-07	10.0022
iV_XXuOi4gd8BV0pVA	ARHGEF37	Rho guanine nucleotide exchange factor (GEF) 37	389337	3.75193	5.39063	21.1257	2.60873e-08	9.7485e-07	10.0038
i8aiERU6AlF5U5ec2I	LRRC4C	leucine rich repeat containing 4C	57689	4.58131	5.61972	21.0961	2.63767e-08	9.82243e-07	9.99258
u9V81Uee6K.exdn6OU	DUSP22	dual specificity phosphatase 22	56940	3.07211	7.02217	21.075	2.65855e-08	9.88128e-07	9.98454
xoM45wqvHqihSb95kI	SQRDL	sulfide quinone reductase-like (yeast)	58472	-2.98748	7.61063	-21.0583	2.67523e-08	9.92434e-07	9.97815
9mel1qEdzyOp53d8d0	DLX5	distal-less homeobox 5	1749	6.40256	7.09076	21.0266	2.70721e-08	1.00239e-06	9.96603
WXLvRBh86gJ6.vXhXk	GLT8D2	glycosyltransferase 8 domain containing 2	83468	4.09742	6.34068	21.0163	2.71771e-08	1.00437e-06	9.96207
BQnsTKl1S5A115Uxbk	C11orf9	chromosome 11 open reading frame 9	745	3.74826	5.38237	21.0097	2.72446e-08	1.00495e-06	9.95954
TkP3eiOFyDkigyXXdU	CT45A5	cancer/testis antigen family 45, member A5	441521	-4.04869	5.14087	-20.9499	2.7863e-08	1.02389e-06	9.93662
oXIGQfKOnKAqCXh52s	TUB	tubby homolog (mouse)	7275	2.98502	6.02582	20.9185	2.81941e-08	1.0341e-06	9.92455
6qt7iLE7PMxCRBKn5E	ACSL1	acyl-CoA synthetase long-chain family member 1	2180	-2.60579	6.35781	-20.9125	2.82586e-08	1.03452e-06	9.92222
HgL7q0nhSsij0IdDug	PAWR	PRKC, apoptosis, WT1, regulator	5074	2.69388	7.35214	20.8562	2.88644e-08	1.05077e-06	9.90054
rffpSqAoUQpDeq7oSE	CALHM2	calcium homeostasis modulator 2	51063	-2.66112	5.62068	-20.8605	2.8818e-08	1.05077e-06	9.90219
cp_GOXhYvQhURXskMU	FAM167A	family with sequence similarity 167, member A	83648	-3.93617	6.42067	-20.8603	2.88203e-08	1.05077e-06	9.90211
9zfU9dleVUilKJ3lfg	IFITM2	interferon induced transmembrane protein 2 (1-8D)	10581	3.44303	11.6102	20.8489	2.8945e-08	1.05174e-06	9.89769
9pVq79QbToJJ4R94B0	NLGN4X	neuroligin 4, X-linked	57502	4.65085	5.75824	20.8286	2.91671e-08	1.05784e-06	9.88988
rbVSKRPbkT3RIRbdEY	PALM	paralemmin	5064	4.41456	5.93845	20.8131	2.93394e-08	1.06014e-06	9.88385
ZktdHkTkLMUV9T8s78	TM4SF18	transmembrane 4 L six family member 18	116441	4.10132	5.65509	20.8156	2.93114e-08	1.06014e-06	9.88483
KS4ltNmUcJQjZlHkdQ	CD68	CD68 molecule	968	-3.1147	9.50503	-20.8059	2.94187e-08	1.06104e-06	9.88109
ZjqiR.0q4D0pi.5Upc	NUAK1	NUAK family, SNF1-like kinase, 1	9891	3.1821	7.9492	20.7999	2.94857e-08	1.06149e-06	9.87877
rSflH_nijtHnkdnCSo	MAP2	microtubule-associated protein 2	4133	3.05021	6.34433	20.7922	2.95726e-08	1.06265e-06	9.87576
TY47U6f7qCMe6I4n1I	TNFAIP6	tumor necrosis factor, alpha-induced protein 6	7130	3.61638	8.08786	20.7679	2.98457e-08	1.07049e-06	9.86636
i0I6N3dlGkW0nX_6UI	FBLN1	fibulin 1	2192	5.23189	6.04682	20.7621	2.99118e-08	1.07089e-06	9.86409
xk1dd53U0wec8lA9KU	FMO4	flavin containing monooxygenase 4	2329	2.97254	6.51458	20.7082	3.0531e-08	1.09105e-06	9.84313
rlO55uXug3ouKrAJ40	STAT5A	signal transducer and activator of transcription 5A	6776	3.03893	5.95118	20.6977	3.06528e-08	1.0934e-06	9.83905
fiJz6LiJ4rtfBR.93U	PRR5L	proline rich 5 like	79899	3.31248	6.89286	20.6813	3.08454e-08	1.09425e-06	9.83264
x5.XReVeVxfEVUn4fc	EPB49	erythrocyte membrane protein band 4.9 (dematin)	2039	3.18149	5.47012	20.684	3.08128e-08	1.09425e-06	9.83372
HCiVRKCg96CM5e6NeE	SNCA	synuclein, alpha (non A4 component of amyloid precursor)	6622	-3.98979	5.46556	-20.6845	3.08074e-08	1.09425e-06	9.8339
ryl6g9Y1yeSNk1RDmI	ALDH1A3	aldehyde dehydrogenase 1 family, member A3	220	-2.77391	10.6363	-20.6627	3.10645e-08	1.10002e-06	9.82539
NeyjOm_HgoJ60uJBfk	WDR69	WD repeat domain 69	164781	-3.89214	5.53309	-20.6532	3.11773e-08	1.10096e-06	9.82168
flw2VaLs5SrdCvxYOg	TMPRSS15	transmembrane protease, serine 15	5651	-6.1657	6.40096	-20.6509	3.1204e-08	1.10096e-06	9.8208
rHCVF1XndfVJPiV_vk	PHLDB1	pleckstrin homology-like domain, family B, member 1	23187	3.45312	9.14784	20.6046	3.17608e-08	1.11673e-06	9.80269
uLVQvp7r6kXr_rXkic	ELFN2	extracellular leucine-rich repeat and fibronectin type III domain containing 2	114794	2.83402	5.57332	20.6042	3.17658e-08	1.11673e-06	9.80253
0QH0VCSiDqF_ncfUqk	SAMD11	sterile alpha motif domain containing 11	148398	3.32666	5.76794	20.5882	3.19612e-08	1.11755e-06	9.79625
9S4nlVA0L8uV01Pzt0	HLA-DPB1	major histocompatibility complex, class II, DP beta 1	3115	-4.37326	5.47548	-20.5898	3.19405e-08	1.11755e-06	9.79691
Tt_UOv1NHd_k_vxeUo	STEAP1	six transmembrane epithelial antigen of the prostate 1	26872	-6.14646	8.26397	-20.5917	3.19173e-08	1.11755e-06	9.79766
6suzRLLJdSv18KhBNc	TNFSF10	tumor necrosis factor (ligand) superfamily, member 10	8743	5.28321	5.15831	20.534	3.26307e-08	1.12642e-06	9.77501
u1dct7Xm13tVq.SIQc	COL1A1	collagen, type I, alpha 1	1277	4.81021	10.8292	20.5357	3.26099e-08	1.12642e-06	9.77566
NkqUVR3F18n9XuUf4c	SEMA3F	sema domain, immunoglobulin domain (Ig), short basic domain, secreted, (semaphorin) 3F	6405	4.2777	6.05337	20.5257	3.27353e-08	1.12642e-06	9.77173
QrDm7p4OpMFHun37nk	TNFRSF19	tumor necrosis factor receptor superfamily, member 19	55504	3.8265	9.016	20.5354	3.26139e-08	1.12642e-06	9.77553
TJxSOb8Vev1K3Ev2C0	SPATA4	spermatogenesis associated 4	132851	-2.87446	5.96004	-20.554	3.23812e-08	1.12642e-06	9.78287
QXDqOxd1UdV_fiCRx0	PAQR5	progestin and adipoQ receptor family member V	54852	-3.26238	6.41928	-20.5259	3.27324e-08	1.12642e-06	9.77181
uRD1DX.3sXRmTA.nnU	PAPPA	pregnancy-associated plasma protein A, pappalysin 1	5069	-3.45859	8.08912	-20.5465	3.24745e-08	1.12642e-06	9.77992
cX4rIO4t0gOHk8Xlf8	XYLT1	xylosyltransferase I	64131	-5.21256	5.59811	-20.5347	3.2622e-08	1.12642e-06	9.77528
olk1zp3H_IasXq7Ne4	C6orf105	chromosome 6 open reading frame 105	84830	-4.21953	6.08434	-20.5196	3.28115e-08	1.12705e-06	9.76934
EUocn.7lOLyU616FSQ	ZNF260	zinc finger protein 260	339324	2.85651	7.11866	20.511	3.29205e-08	1.12728e-06	9.76594
ZASS71U3q1_RV0d6XQ	CSF3	colony stimulating factor 3 (granulocyte)	1440	-8.45182	7.71736	-20.5099	3.29339e-08	1.12728e-06	9.76552
rRF57lyELt.ewiewd4	ANKRD6	ankyrin repeat domain 6	22881	2.75004	6.00035	20.4749	3.33804e-08	1.14056e-06	9.75172
Qa6_OmX0CK4J7aHECo	PRDX2	peroxiredoxin 2	7001	3.0494	10.2518	20.4672	3.34793e-08	1.14193e-06	9.74868
HuV.XSgvnu.T9.o6Hc	RDH10	retinol dehydrogenase 10 (all-trans)	157506	2.82007	9.06025	20.4578	3.36001e-08	1.14405e-06	9.74499
ijfUpc6MjSik0eKUok	IFITM3	interferon induced transmembrane protein 3 (1-8U)	10410	3.27001	11.6066	20.4288	3.39785e-08	1.15491e-06	9.7335
30n5R.p4o7R55HZwko	MAP2	microtubule-associated protein 2	4133	3.05509	6.35511	20.4189	3.41083e-08	1.15731e-06	9.72959
QV1UcU0HMd3otDWOKk	MAGEA12	melanoma antigen family A, 12	4111	2.92875	5.74948	20.4056	3.4283e-08	1.15919e-06	9.72435
cCKrnooToSYQF4pbtw	GALNT9	UDP-N-acetyl-alpha-D-galactosamine:polypeptide N-acetylgalactosaminyltransferase 9 (GalNAc-T9)	50614	-5.99497	6.28078	-20.4095	3.42317e-08	1.15919e-06	9.72589
lVVOvQuEurhft5Qjf0	REPS2	RALBP1 associated Eps domain containing 2	9185	3.52164	5.09643	20.3932	3.44472e-08	1.16273e-06	9.71945
NRe3KppDQS3xEiKs9U	SERTAD4	SERTA domain containing 4	56256	2.9113	6.46211	20.3863	3.45398e-08	1.16384e-06	9.71669
9jUT7yueFyEiOB4rX4	COL1A2	collagen, type I, alpha 2	1278	4.42955	10.6925	20.3345	3.52387e-08	1.18216e-06	9.69613
TJc6LpWwNL4e7J35ek	NCALD	neurocalcin delta	83988	3.84642	4.85238	20.3325	3.52657e-08	1.18216e-06	9.69535
EUoUKdKji6iI6vMe1c	DEM1	defects in morphology 1 homolog (S. cerevisiae)	64789	2.88958	6.11822	20.3401	3.51624e-08	1.18216e-06	9.69836
rL_WHgi7qP1ilSuJG0	ZBTB46	zinc finger and BTB domain containing 46	140685	5.13609	5.69394	20.3185	3.54572e-08	1.18654e-06	9.68979
f7rBCcM59S_H1LcV64	PNMA2	paraneoplastic antigen MA2	10687	-3.57467	8.08822	-20.3107	3.55651e-08	1.18811e-06	9.68667
6qjrrf5f5RzRl3TvRI	SLC46A1	solute carrier family 46 (folate transporter), member 1	113235	3.21881	5.22994	20.2409	3.65421e-08	1.21865e-06	9.65883
rwiETEi6lWp6ICJ5eg	PGF	placental growth factor	5228	4.59666	6.2064	20.2264	3.67478e-08	1.22342e-06	9.65307
fe7icfB4ZXfXUHgo2U	RAB11FIP1	RAB11 family interacting protein 1 (class I)	80223	2.95454	6.66556	20.209	3.69978e-08	1.22964e-06	9.6461
oeR3o0v.nptvovAOVY	GUCY1A3	guanylate cyclase 1, soluble, alpha 3	2982	4.45293	6.54103	20.105	3.85311e-08	1.27842e-06	9.60435
rmX0CK4J7aHECoLG60	PRDX2	peroxiredoxin 2	7001	2.73412	9.84338	20.0916	3.87339e-08	1.28296e-06	9.59895
9IElU3f2XkR_gdJCCo	EXTL1	exostoses (multiple)-like 1	2134	3.97647	6.40168	20.0817	3.88851e-08	1.28358e-06	9.59494
oci.hQwhQ.eU4IFqoY	VAT1L	vesicle amine transport protein 1 homolog (T. californica)-like	57687	-4.49806	6.04882	-20.0855	3.88267e-08	1.28358e-06	9.59649
il69491Ke26_6DkBlI	MGLL	monoglyceride lipase	11343	-3.62709	8.22377	-20.068	3.90933e-08	1.28612e-06	9.58945
0ZKtf3SE8eTnszpvJ4	NTM	neurotrimin	50863	3.37942	5.31526	20.0608	3.92044e-08	1.2876e-06	9.58653
fr1fXPUJ9TJ55XL.f0	PIM1	pim-1 oncogene	5292	3.29465	7.2746	20.0202	3.98339e-08	1.30388e-06	9.57014
ul4_IJEHgFLJZ6rvDo	FRZB	frizzled-related protein	2487	4.5313	6.89436	20.0133	3.99434e-08	1.30527e-06	9.56732
Z99V3cQV3ddJn339_s	S100A4	S100 calcium binding protein A4	6275	4.89788	8.04002	19.9871	4.03569e-08	1.3165e-06	9.55671
WZ7p6KynL6jqScJLfc	AMPH	amphiphysin	273	-3.78247	6.80868	-19.9787	4.049e-08	1.3165e-06	9.55332
KLl5qhKHur9_tEXu_s	PDPN	podoplanin	10630	-5.71707	6.82005	-19.9829	4.0423e-08	1.3165e-06	9.55503
TlL141TdHd6FxSuHnk	COL9A2	collagen, type IX, alpha 2	1298	4.65388	6.3455	19.9506	4.09418e-08	1.32829e-06	9.5419
W1KI1SrkC6T4hJJBJ0	PEX6	peroxisomal biogenesis factor 6	5190	2.77183	6.782	19.9476	4.0989e-08	1.32829e-06	9.54071
0W9RPnVJVPntHttUjs	CHST3	carbohydrate (chondroitin 6) sulfotransferase 3	9469	2.91254	9.43151	19.9391	4.11268e-08	1.32833e-06	9.53726
TknXgre75HtFLdCc5c	GLIPR2	GLI pathogenesis-related 2	152007	2.51244	10.9649	19.9421	4.10779e-08	1.32833e-06	9.53848
i_p99ddTReAR6F6qyU	DDR1	discoidin domain receptor tyrosine kinase 1	780	2.57918	8.91552	19.9198	4.14411e-08	1.33627e-06	9.52942
up7nZVehL4n_jzfXfQ	FAM198B	family with sequence similarity 198, member B	51313	3.727	6.3856	19.9048	4.16886e-08	1.34043e-06	9.52328
TG51d5SiiDghuuYjmc	NSUN5	NOP2/Sun domain family, member 5	55695	2.65257	6.21104	19.9036	4.17078e-08	1.34043e-06	9.52281
6epeZ6CTNW4Au8uXys	IL28RA	interleukin 28 receptor, alpha (interferon, lambda receptor)	163702	3.4584	5.00301	19.8644	4.23597e-08	1.35914e-06	9.50683
0nL9XoiKXJQQYKho.w	TUSC1	tumor suppressor candidate 1	286319	-3.8003	5.8585	-19.8572	4.2481e-08	1.36079e-06	9.50388
iXi8U0ucO9d.6sy91I	ZNF529	zinc finger protein 529	57711	3.00563	6.84944	19.8217	4.30824e-08	1.37779e-06	9.48939
lpT7JXe7vRJTXseT1k	MCTP1	multiple C2 domains, transmembrane 1	79772	-4.90888	6.30869	-19.792	4.35932e-08	1.38956e-06	9.47724
BYBUdyAGYX6WRcCSUk	APBA2	amyloid beta (A4) precursor protein-binding, family A, member 2	321	2.77504	4.77329	19.7771	4.38534e-08	1.39557e-06	9.47111
HdRA47.Su06HvlFOz0	DKK3	dickkopf homolog 3 (Xenopus laevis)	27122	3.86814	10.5872	19.7711	4.39568e-08	1.39658e-06	9.46868
QeSdz1iV8kVPWFMsw0	CADM1	cell adhesion molecule 1	23705	3.61729	8.60691	19.7663	4.40412e-08	1.39698e-06	9.4667
6ePXkJSSUCiDCF3ghU	IDO1	indoleamine 2,3-dioxygenase 1	3620	3.26414	5.12164	19.7481	4.43617e-08	1.40486e-06	9.45922
KQpKCINTUXd6EsOuSQ	PTPRZ1	protein tyrosine phosphatase, receptor-type, Z polypeptide 1	5803	3.9128	5.95876	19.7378	4.4545e-08	1.40609e-06	9.45497
TfAjPK3pSmC4dEXkNU	BHMT2	betaine--homocysteine S-methyltransferase 2	23743	-3.78733	4.93085	-19.7386	4.45305e-08	1.40609e-06	9.45531
K4SmfJqYdXVT6WLzok	SCARF2	scavenger receptor class F, member 2	91179	3.265	4.01051	19.7326	4.46366e-08	1.4067e-06	9.45285
uioikXngV7ffhNRQjE	ZFP82	zinc finger protein 82 homolog (mouse)	284406	4.16505	5.30569	19.7152	4.49477e-08	1.41283e-06	9.44569
KjXt6fl5VI.z48V4mk	MID2	midline 2	11043	2.37372	6.2182	19.7136	4.49761e-08	1.41283e-06	9.44503
0W6n1p3e6OkrTuCE0M	FBLN1	fibulin 1	2192	3.18084	5.29881	19.6888	4.54237e-08	1.42459e-06	9.43482
rtniLXoHBLefWDgBVU	TMEM171	transmembrane protein 171	134285	-4.7116	6.27061	-19.6594	4.59598e-08	1.43909e-06	9.42271
W..V7Ns.rUrTV1Wpeo	HOXC9	homeobox C9	3225	3.1256	5.14005	19.6291	4.65206e-08	1.45431e-06	9.41019
0Tm7hdRJxd9zoevPlA	CCL3L3	chemokine (C-C motif) ligand 3-like 3	414062	-5.7285	6.64171	-19.6179	4.67303e-08	1.45853e-06	9.40554
BuNld8A_kue9fueVe0	AFAP1L2	actin filament associated protein 1-like 2	84632	3.60212	6.00384	19.608	4.69166e-08	1.45966e-06	9.40144
x7nUphFP5TXn3BkBV4	SLC6A12	solute carrier family 6 (neurotransmitter transporter, betaine/GABA), member 12	6539	2.90906	5.98977	19.6081	4.69135e-08	1.45966e-06	9.40151
KX9B6LXdPSSulbiESA	C8orf84	chromosome 8 open reading frame 84	157869	3.6528	5.79605	19.5978	4.7108e-08	1.46095e-06	9.39723
rrp5mKhYsciefk5vHA	NACC2	NACC family member 2, BEN and BTB (POZ) domain containing	138151	3.42777	8.35948	19.5988	4.70895e-08	1.46095e-06	9.39764
0ViUYH56uvd6l0v1dc	HAS1	hyaluronan synthase 1	3036	-4.68767	6.01471	-19.5634	4.77633e-08	1.47892e-06	9.38297
rTS8juqHQ0RnfQtadU	FILIP1	filamin A interacting protein 1	27145	2.92684	5.7676	19.5034	4.89315e-08	1.50789e-06	9.358
N1_.g57I3sXLFXVNx4	AGPAT9	1-acylglycerol-3-phosphate O-acyltransferase 9	84803	-3.54402	9.33038	-19.4807	4.93813e-08	1.51935e-06	9.34855
HrRV3ffke1UB_e0PWI	GPRC5A	G protein-coupled receptor, family C, group 5, member A	9052	-2.76258	5.19529	-19.4602	4.97907e-08	1.52953e-06	9.34001
xlbi1Qm7uYhSMncob0	HOMER2	homer homolog 2 (Drosophila)	9455	-4.3071	6.44793	-19.4554	4.98883e-08	1.53012e-06	9.33799
9kJ9dXSU_OgL0kI0kE	ALDH2	aldehyde dehydrogenase 2 family (mitochondrial)	217	-3.85266	5.90209	-19.4497	5.00041e-08	1.53048e-06	9.33559
EK0ooXouhyDap56B6g	SHC3	SHC (Src homology 2 domain containing) transforming protein 3	53358	-4.27322	4.93093	-19.447	5.00574e-08	1.53048e-06	9.33449
ltS76e8uz_M95e3XTo	ARID5B	AT rich interactive domain 5B (MRF1-like)	84159	2.80345	10.8211	19.4377	5.0246e-08	1.53384e-06	9.3306
6oVB96Vfre0XXZ7uN8	PIGZ	phosphatidylinositol glycan anchor biosynthesis, class Z	80235	2.90682	5.52862	19.4051	5.09144e-08	1.55181e-06	9.31694
WULO_39Q65fn653Xro	CHIC2	cysteine-rich hydrophobic domain 2	26511	2.55239	10.5334	19.3947	5.1129e-08	1.55592e-06	9.31259
leum53JXdLxSd.ogo0	PPP1R14C	protein phosphatase 1, regulatory (inhibitor) subunit 14C	81706	3.49067	6.8373	19.3899	5.1228e-08	1.5565e-06	9.31059
H55bYgVZJ0oI42nKQA	ZNF618	zinc finger protein 618	114991	2.45764	7.29786	19.3399	5.22792e-08	1.58596e-06	9.28957
ovvJ5I8FUlXe33vCxI	KIFAP3	kinesin-associated protein 3	22920	2.72198	8.82754	19.3189	5.27265e-08	1.59705e-06	9.28076
Hu7ld5S32d7Vb0NBVM	EFCAB4A	EF-hand calcium binding domain 4A	283229	-3.99335	8.38239	-19.3009	5.31134e-08	1.60627e-06	9.27319
ZO6IOuzJVTV4wKJbCk	GALNT5	UDP-N-acetyl-alpha-D-galactosamine:polypeptide N-acetylgalactosaminyltransferase 5 (GalNAc-T5)	11227	4.16122	5.42919	19.2835	5.34917e-08	1.6152e-06	9.26584
Nk4f47RcygxF0eRsLo	PLEKHG1	pleckstrin homology domain containing, family G (with RhoGef domain) member 1	57480	4.58878	5.22683	19.2634	5.39312e-08	1.62093e-06	9.25737
K.Pue43d7ug5friIjk	PCDH18	protocadherin 18	54510	4.53812	7.77952	19.2647	5.39025e-08	1.62093e-06	9.25793
fJmpxNcr2tBuZ7BFNs	DUSP4	dual specificity phosphatase 4	1846	-4.13119	6.03926	-19.2696	5.37952e-08	1.62093e-06	9.25999
cVKC7nqSXvfHUnQVPo	EEPD1	endonuclease/exonuclease/phosphatase family domain containing 1	80820	3.11731	5.93193	19.248	5.42728e-08	1.62869e-06	9.25084
Krni7Ei6DCEiF5XQiQ	F2R	coagulation factor II (thrombin) receptor	2149	2.83702	9.20902	19.2401	5.44482e-08	1.63144e-06	9.2475
Q5CeB9.Od9uUwdpP4U	SESN3	sestrin 3	143686	3.19477	6.23197	19.2333	5.45984e-08	1.63342e-06	9.24464
E6TRKkiWoJjg.oh3uo	TNFRSF1B	tumor necrosis factor receptor superfamily, member 1B	7133	-3.87676	5.11977	-19.2179	5.49432e-08	1.64122e-06	9.23812
Zeixed7.6e4hyRwo94	RAB4A	RAB4A, member RAS oncogene family	5867	2.55709	7.38439	19.1983	5.53856e-08	1.64685e-06	9.22982
TSp7z0gRZGiigh7skA	ETV1	ets variant 1	2115	-2.96423	4.92829	-19.193	5.55053e-08	1.6479e-06	9.22758
WiSNevh5IhF_CzqvZE	GAD1	glutamate decarboxylase 1 (brain, 67kDa)	2571	-3.02464	5.68115	-19.1757	5.59011e-08	1.65712e-06	9.22022
N9.k8l01_J0l3miAoI	IL1F7	interleukin 1 family, member 7 (zeta)	27178	-3.43438	5.63921	-19.1622	5.62094e-08	1.66373e-06	9.21452
HVQfZXlR_H0UDV9eiE	ID3	inhibitor of DNA binding 3, dominant negative helix-loop-helix protein	3399	3.52158	11.4298	19.1526	5.64332e-08	1.66652e-06	9.21041
cVF6gF9OXd468eVFfE	TRANK1	tetratricopeptide repeat and ankyrin repeat containing 1	9881	2.34469	5.61918	19.1508	5.64747e-08	1.66652e-06	9.20965
N5Nhvdeq7uUJgFSq4M	PNMAL1	PNMA-like 1	55228	3.47748	5.80443	19.1369	5.67978e-08	1.67352e-06	9.20373
rXL19elXd0enqAVyFM	MAPKAPK3	mitogen-activated protein kinase-activated protein kinase 3	7867	-2.96083	10.3403	-19.1085	5.74628e-08	1.69055e-06	9.19167
KXXaHaHavzNmXR9NUs	EIF5	eukaryotic translation initiation factor 5	1983	-2.44217	10.6982	-19.0993	5.76819e-08	1.69206e-06	9.18773
ulCHVOeXT_z0JfwSio	NRIP3	nuclear receptor interacting protein 3	56675	-3.00795	10.1139	-19.099	5.76879e-08	1.69206e-06	9.18762
KqU01300130155716U	DYSF	dysferlin, limb girdle muscular dystrophy 2B (autosomal recessive)	8291	3.40501	6.22859	19.085	5.80222e-08	1.6979e-06	9.18163
ckVlv.vS3FR3SrBDl0	LPAR6	lysophosphatidic acid receptor 6	10161	2.8285	5.2697	19.0833	5.80614e-08	1.6979e-06	9.18093
lXR4tNLFdc9J1UI47s	SULF1	sulfatase 1	23213	5.64418	6.07225	19.077	5.82124e-08	1.69977e-06	9.17823
KN3SnyJ.MdHX_ElGfc	GPM6A	glycoprotein M6A	2823	4.06023	5.73578	19.0669	5.84566e-08	1.70434e-06	9.17389
riWe5en0.0i4hP7Huk	BTNL9	butyrophilin-like 9	153579	-2.83003	4.81003	-19.0484	5.89034e-08	1.71357e-06	9.166
KlZFRTpRL0knoKCOmU	FABP5	fatty acid binding protein 5 (psoriasis-associated)	2171	-5.42098	6.49548	-19.0465	5.8949e-08	1.71357e-06	9.1652
fU_cEl4h30OX9YAev0	NR2E1	nuclear receptor subfamily 2, group E, member 1	7101	3.60208	5.32119	19.0245	5.94858e-08	1.72659e-06	9.1558
flIigl_8_pP44r_k6E	PITPNC1	phosphatidylinositol transfer protein, cytoplasmic 1	26207	-3.09112	5.47099	-19.0118	5.97988e-08	1.7331e-06	9.15035
x0pE0_gxKCyV5F5S4k	DSTN	destrin (actin depolymerizing factor)	11034	2.40047	11.9345	18.9707	6.08246e-08	1.7576e-06	9.13271
TUVJ6EaiH4lSX3h5PQ	NPTXR	neuronal pentraxin receptor	23467	-3.59551	6.87839	-18.9668	6.09234e-08	1.75784e-06	9.13102
Hua3qUtEKD7vtwlAqo	PXDN	peroxidasin homolog (Drosophila)	7837	5.66805	6.70816	18.9443	6.14931e-08	1.76975e-06	9.12136
6mtKh4N_Vvzs51O3JU	SCNN1A	sodium channel, nonvoltage-gated 1 alpha	6337	4.32939	5.34325	18.9262	6.1957e-08	1.77381e-06	9.11356
TdRf7_R3vl7iif3pO4	ZAK	sterile alpha motif and leucine zipper containing kinase AZK	51776	-2.39563	11.6052	-18.933	6.17826e-08	1.77381e-06	9.11649
Nle6oq35fBNX5P6eQI	PMP22	peripheral myelin protein 22	5376	-2.75838	5.32577	-18.9291	6.18829e-08	1.77381e-06	9.11481
uRA6wHXUbn15vW5CWU	OLIG2	oligodendrocyte lineage transcription factor 2	10215	-3.86852	5.45044	-18.9236	6.20231e-08	1.77381e-06	9.11246
3iHtXgFyx5VU4oKBJA	ERBB2	v-erb-b2 erythroblastic leukemia viral oncogene homolog 2, neuro/glioblastoma derived oncogene homolog (avian)	2064	4.09552	7.18373	18.9083	6.24186e-08	1.7825e-06	9.10586
cfMedTfVaUTlWULHkQ	CNN2	calponin 2	1265	2.77927	10.5106	18.8824	6.30935e-08	1.79286e-06	9.09469
Qh7hLhw1VzhVAlePA0	ALDH7A1	aldehyde dehydrogenase 7 family, member A1	501	2.67473	10.0535	18.8803	6.31496e-08	1.79286e-06	9.09377
cHn6lSg9KFLepJKlIQ	PAQR5	progestin and adipoQ receptor family member V	54852	-3.87271	5.78911	-18.8809	6.31336e-08	1.79286e-06	9.09403
KSXiDheV6VSVx3uwyA	LAT	linker for activation of T cells	27040	-4.03719	6.35057	-18.8859	6.30031e-08	1.79286e-06	9.09618
lQF86X5FWSBLV9cMko	PRKX	protein kinase, X-linked	5613	2.74352	5.20681	18.8564	6.37791e-08	1.8081e-06	9.08347
cJ4k60959WOEEaF2W4	SERPINB8	serpin peptidase inhibitor, clade B (ovalbumin), member 8	5271	-3.15001	8.03545	-18.8373	6.42888e-08	1.8199e-06	9.0752
N_qS0pP7N.rKkELAE4	C4orf32	chromosome 4 open reading frame 32	132720	-4.37781	5.03567	-18.8173	6.48275e-08	1.82718e-06	9.06654
HzqJNpx567t9VBpGis	CD74	CD74 molecule, major histocompatibility complex, class II invariant chain	972	-5.05474	6.26715	-18.7823	6.57815e-08	1.85139e-06	9.05136
c5OkDXtrdS_vN4Mu0U	TGFBR3	transforming growth factor, beta receptor III	7049	-2.72659	6.57888	-18.7556	6.65218e-08	1.86952e-06	9.03973
ZaRTvXWohCXeIXnEjQ	GUCY1A2	guanylate cyclase 1, soluble, alpha 2	2977	2.50814	4.91943	18.7334	6.7143e-08	1.88426e-06	9.03007
o4dKgu.vlXTl1.dH8g	ZNF177	zinc finger protein 177	7730	2.81919	6.39074	18.7282	6.72889e-08	1.88564e-06	9.02781
xOVOdXcXR5RR157yic	DAPK2	death-associated protein kinase 2	23604	2.96527	5.18732	18.7104	6.77919e-08	1.897e-06	9.02007
ui8QkUqjncTQqORfS0	AQP9	aquaporin 9	366	-5.47589	7.67142	-18.6847	6.85288e-08	1.91487e-06	9.00883
x1qeooiBRQoaer8cZQ	WWOX	WW domain containing oxidoreductase	51741	-2.45708	5.75941	-18.6793	6.86845e-08	1.91647e-06	9.00647
33Xt4Y53kvut7cXSCI	FIGNL2	fidgetin-like 2	401720	2.37363	4.41693	18.6636	6.91374e-08	1.92635e-06	8.99964
ukdrkmvOfOAMXpJ.uQ	WRNIP1	Werner helicase interacting protein 1	56897	2.39321	10.3665	18.6401	6.9825e-08	1.93996e-06	8.98934
WpQQhjlohVB6odIVkE	SPANXB1	SPANX family, member B1	728695	4.42324	6.44336	18.6314	7.00806e-08	1.94429e-06	8.98554
rCF0505LoT9_l7.Xuo	MCOLN2	mucolipin 2	255231	2.62532	8.18851	18.611	7.06864e-08	1.95831e-06	8.97659
6VTkd.X0ef1URXHtNU	ZNF804A	zinc finger protein 804A	91752	-2.796	5.29195	-18.6075	7.07909e-08	1.95841e-06	8.97505
c12cHhPJU9K30SZ0x4	ZNF239	zinc finger protein 239	8187	4.46348	5.47885	18.5924	7.12418e-08	1.96573e-06	8.96844
WS1Vf3r8nuoI3g3qls	CACNA1C	calcium channel, voltage-dependent, L type, alpha 1C subunit	775	-2.40822	6.13491	-18.5919	7.12574e-08	1.96573e-06	8.96822
cfeLzMvTleUKT72HU4	ARRDC4	arrestin domain containing 4	91947	2.75212	6.39743	18.5666	7.20243e-08	1.98408e-06	8.95708
NdfVN0.fHl8Z014rUU	SLC46A3	solute carrier family 46, member 3	283537	3.35403	6.62977	18.5595	7.2241e-08	1.98724e-06	8.95395
QuR4kOirriolOeeD3o	TGIF2	TGFB-induced factor homeobox 2	60436	3.33544	5.69573	18.5462	7.26478e-08	1.99561e-06	8.94811
l354SDK9b3qa692JeU	CHST15	carbohydrate (N-acetylgalactosamine 4-sulfate 6-O) sulfotransferase 15	51363	4.58409	5.23145	18.5243	7.33246e-08	2.00854e-06	8.93845
faItNLz3dd5XVMUULU	ZNF470	zinc finger protein 470	388566	3.0197	4.71182	18.5152	7.36061e-08	2.0102e-06	8.93446
uXq0nXSBQVUk3cCQCU	FHDC1	FH2 domain containing 1	85462	2.88202	5.68538	18.5124	7.36948e-08	2.0102e-06	8.93321
oVU4Vt6A86IudB6wog	SERPINB7	serpin peptidase inhibitor, clade B (ovalbumin), member 7	8710	-5.87883	6.65082	-18.5148	7.36181e-08	2.0102e-06	8.93429
catF1ctUX_XXFLgXTc	CDH15	cadherin 15, type 1, M-cadherin (myotubule)	1013	4.16436	5.82961	18.5052	7.39204e-08	2.01141e-06	8.93003
ilrh6EzRdx8DW178mE	AKR1C3	aldo-keto reductase family 1, member C3 (3-alpha hydroxysteroid dehydrogenase, type II)	8644	2.283	10.5535	18.5044	7.39458e-08	2.01141e-06	8.92967
ZeVUV6x5euXlEAwkcE	RDH5	retinol dehydrogenase 5 (11-cis/9-cis)	5959	-2.36419	7.47943	-18.4578	7.54221e-08	2.04585e-06	8.90908
Tqn3uABeOS51NQHSCk	GFRA1	GDNF family receptor alpha 1	2674	3.35764	5.94719	18.4441	7.58608e-08	2.05489e-06	8.90304
Bo3unP_TXwkX9uuXN4	ZNF347	zinc finger protein 347	84671	3.17599	4.58237	18.423	7.65476e-08	2.06737e-06	8.89365
EnimkCg23C3SsCAKrU	CLSPN	claspin	63967	-2.43807	4.73827	-18.4248	7.64886e-08	2.06737e-06	8.89446
HdRAsK_lfopTv6t1pQ	PSD4	pleckstrin and Sec7 domain containing 4	23550	3.03973	6.17834	18.403	7.72026e-08	2.07574e-06	8.88478
ZdKSy.PTT_sJV1UR10	PLEKHH2	pleckstrin homology domain containing, family H (with MyTH4 domain) member 2	130271	3.01627	6.14517	18.4009	7.72702e-08	2.07574e-06	8.88386
9l31SOkN7XN3uegjnI	AOX1	aldehyde oxidase 1	316	-4.51679	6.9542	-18.3907	7.76076e-08	2.08193e-06	8.87932
69B1fdquoSGIQSREpI	COL4A2	collagen, type IV, alpha 2	1284	3.91509	7.31907	18.369	7.83291e-08	2.0984e-06	8.86968
NU3FdxRfkS6ketHXO4	ZIK1	zinc finger protein interacting with K protein 1 homolog (mouse)	284307	4.2575	5.27172	18.3492	7.89947e-08	2.11043e-06	8.86086
oVSdOBuCeMoDRVKgVg	RHOJ	ras homolog gene family, member J	57381	3.31036	7.76829	18.3381	7.93704e-08	2.11643e-06	8.85591
ZYQu0orjQenYWAUjpI	HSPA2	heat shock 70kDa protein 2	3306	-2.67525	6.61729	-18.3361	7.94367e-08	2.11643e-06	8.85504
H_nuKVehCSK6UieopM	CSF3	colony stimulating factor 3 (granulocyte)	1440	-7.25568	6.73449	-18.2969	8.0781e-08	2.14931e-06	8.83755
BochexwzOstHJBe_JE	ZFP30	zinc finger protein 30 homolog (mouse)	22835	3.25819	4.11957	18.2478	8.25015e-08	2.18612e-06	8.81557
WtJxUh8OpSJThXRK34	CYTL1	cytokine-like 1	54360	4.57064	5.13783	18.2378	8.28582e-08	2.19259e-06	8.81107
KlDvD8yUrubu3Vl2WU	SOX3	SRY (sex determining region Y)-box 3	6658	4.60347	5.54922	18.1931	8.44679e-08	2.23215e-06	8.79099
30efa9500qhGdXx06Q	BVES	blood vessel epicardial substance	11149	2.43748	9.73825	18.1666	8.54369e-08	2.2547e-06	8.77908
6VH6yAiVIJJXpXsI6E	ITPKB	inositol 1,4,5-trisphosphate 3-kinase B	3707	2.34622	7.21897	18.1583	8.57446e-08	2.25671e-06	8.77533
NU_hk9fSd0ArmfrD54	GDAP1	ganglioside-induced differentiation-associated protein 1	54332	-2.90685	5.17207	-18.161	8.56457e-08	2.25671e-06	8.77654
EIKt0l.7ok_Ki_ffKU	DBC1	deleted in bladder cancer 1	1620	5.50318	6.27884	18.1426	8.63279e-08	2.26899e-06	8.76826
9kmEFbXdWL.0weJUdk	MAF	v-maf musculoaponeurotic fibrosarcoma oncogene homolog (avian)	4094	4.32108	6.48174	18.138	8.65011e-08	2.27048e-06	8.76616
0FC4oIVBf4IQV4Ll1k	LRRC6	leucine rich repeat containing 6	23639	-2.33118	4.91076	-18.1315	8.67432e-08	2.27071e-06	8.76324
N_XLnEBfXuodLt9KQ4	C3orf52	chromosome 3 open reading frame 52	79669	-4.22975	5.81136	-18.1327	8.66995e-08	2.27071e-06	8.76377
HkuRhcIfRKvROtSHi4	PTPRB	protein tyrosine phosphatase, receptor type, B	5787	3.98915	5.54781	18.0968	8.80562e-08	2.29698e-06	8.74756
6q6f3egT68iSf77bv0	ZNF512	zinc finger protein 512	84450	-3.57913	5.67382	-18.0956	8.81005e-08	2.29698e-06	8.74703
EKcSNT3NTW87p.lNUk	PTPRD	protein tyrosine phosphatase, receptor type, D	5789	-3.33863	5.33761	-18.0902	8.83078e-08	2.29931e-06	8.74458
cqdet6d7XTuc7hXhAU	SYNGR1	synaptogyrin 1	9145	3.39679	5.57852	18.039	9.02907e-08	2.34769e-06	8.72138
rl.EUUNAHcrEUEQXoI	NUP35	nucleoporin 35kDa	129401	-2.37864	6.51086	-18.033	9.05276e-08	2.34769e-06	8.71864
ZFfoOoIo1erdSI0qiE	IGFBP1	insulin-like growth factor binding protein 1	3484	-3.35297	5.35864	-18.0351	9.04452e-08	2.34769e-06	8.7196
EuigXJF5TXfVQ.lH1I	TMEM98	transmembrane protein 98	26022	-3.74098	5.62618	-18.029	9.06853e-08	2.34865e-06	8.71683
ZUu1lKW7p30E0ueFfM	ARSI	arylsulfatase family, member I	340075	-2.90752	5.25637	-17.9828	9.25265e-08	2.39316e-06	8.69582
ZUSvL0tAkpBVfupHhU	LAPTM5	lysosomal protein transmembrane 5	7805	5.23118	5.46853	17.9756	9.28162e-08	2.39746e-06	8.69256
leXnk3.e_VTUWUn1fQ	STAT6	signal transducer and activator of transcription 6, interleukin-4 induced	6778	-3.37586	6.30266	-17.959	9.34904e-08	2.41168e-06	8.68499
WAkjP1aFSZpdBSpKAg	ZNF467	zinc finger protein 467	168544	3.19125	5.05093	17.9498	9.38657e-08	2.41816e-06	8.6808
rUsgjhrgO9REejjpRE	GRB14	growth factor receptor-bound protein 14	2888	-4.52881	5.79998	-17.9242	9.49213e-08	2.44212e-06	8.66911
Kpepd6j1F_c3ed9BT4	C8orf46	chromosome 8 open reading frame 46	254778	3.01646	5.15446	17.9073	9.5627e-08	2.4538e-06	8.66136
u_J4hFI50aI56ETAkI	PAOX	polyamine oxidase (exo-N4-amino)	196743	3.06248	5.95962	17.895	9.61441e-08	2.46382e-06	8.65572
lDv14dUpVxz1KU0R6U	PCDH18	protocadherin 18	54510	4.42436	7.04741	17.8666	9.73448e-08	2.49131e-06	8.64274
xrn_lcMkehBFGFE6AQ	FAM84B	family with sequence similarity 84, member B	157638	3.847	6.8142	17.8587	9.76843e-08	2.49244e-06	8.6391
WV_hIIelxckhej.314	C9orf91	chromosome 9 open reading frame 91	203197	3.14838	6.796	17.8566	9.77727e-08	2.49244e-06	8.63816
0on4A3lkg6WUu8SeQo	PLAUR	plasminogen activator, urokinase receptor	5329	-3.13055	10.8119	-17.859	9.76699e-08	2.49244e-06	8.63926
39v0qt5b1NevSIKWJs	PMEPA1	prostate transmembrane protein, androgen induced 1	56937	5.0746	9.329	17.8519	9.79761e-08	2.49436e-06	8.63598
9keH4VRC6APVRWEX_c	sep.10	septin 10	151011	-3.88457	6.50666	-17.8465	9.82084e-08	2.49701e-06	8.6335
QH16i4VJvPXl10dc90	FAM113B	family with sequence similarity 113, member B	91523	3.37184	6.11606	17.8348	9.8713e-08	2.50329e-06	8.62814
rZKnrtcVf4R722yDjg	SLC25A4	solute carrier family 25 (mitochondrial carrier; adenine nucleotide translocator), member 4	291	2.49434	8.24935	17.8319	9.88412e-08	2.50329e-06	8.62678
36fK845l197mFDiGH0	PELI2	pellino homolog 2 (Drosophila)	57161	2.15753	7.55108	17.837	9.86177e-08	2.50329e-06	8.62915
lHvTXJxU53u1KfnXpI	GFPT2	glutamine-fructose-6-phosphate transaminase 2	9945	-3.48605	10.4441	-17.827	9.90528e-08	2.50539e-06	8.62455
KCF62234f6QOJaJV_o	IFNGR2	interferon gamma receptor 2 (interferon gamma transducer 1)	3460	2.64701	10.4336	17.8086	9.98545e-08	2.5224e-06	8.61611
Eom6S6sA66EpFAnP90	RBM24	RNA binding motif protein 24	221662	3.72954	6.19624	17.7926	1.00562e-07	2.53368e-06	8.60873
QrJcvP4l6.Q7iBRvx4	DACH1	dachshund homolog 1 (Drosophila)	1602	3.10577	5.96632	17.7935	1.00523e-07	2.53368e-06	8.60913
ERl1up1PeyT5Sb3fRs	ZBED1	zinc finger, BED-type containing 1	9189	2.86771	9.57923	17.7895	1.00701e-07	2.53391e-06	8.60728
Nn3h6RTspIXKxwD1JU	ZNF594	zinc finger protein 594	84622	2.58151	6.0707	17.7719	1.01482e-07	2.55027e-06	8.59919
N1c9slN1ulDuHFuUkk	ABCD1	ATP-binding cassette, sub-family D (ALD), member 1	215	2.36801	7.36482	17.7672	1.01694e-07	2.5523e-06	8.59701
iTe5WP8s7kqqY3qDS0	EREG	epiregulin	2069	-4.88056	6.59639	-17.7587	1.02075e-07	2.55858e-06	8.59309
i5Ozsrl6ou7urX6d_k	IL11RA	interleukin 11 receptor, alpha	3590	-3.77739	6.79493	-17.7402	1.02912e-07	2.57292e-06	8.58455
KehCfE310lN.uLX0Ik	TNFSF4	tumor necrosis factor (ligand) superfamily, member 4	7292	3.80009	5.7104	17.7102	1.04283e-07	2.60054e-06	8.57068
in5KVLEJMzPuXfEl.o	CAP2	CAP, adenylate cyclase-associated protein, 2 (yeast)	10486	2.38646	9.92874	17.7106	1.04264e-07	2.60054e-06	8.57087
HIky7_py6v3hJU6g5U	GCNT2	glucosaminyl (N-acetyl) transferase 2, I-branching enzyme (I blood group)	2651	3.36361	6.59641	17.6983	1.04833e-07	2.61092e-06	8.56517
lu1JIXQpIKtFwVKLUQ	GDPD5	glycerophosphodiester phosphodiesterase domain containing 5	81544	2.88232	7.26071	17.6842	1.0549e-07	2.6239e-06	8.55864
xgiWrpJ4SKCWdAxfRA	TIMP2	TIMP metallopeptidase inhibitor 2	7077	2.75337	11.4607	17.6745	1.05943e-07	2.63182e-06	8.55414
BQUukrdQlQoQVHgYKg	SYNGR1	synaptogyrin 1	9145	3.55506	5.47853	17.6578	1.06732e-07	2.63731e-06	8.54637
fzoCte6olTTdlCU0Sk	SLC1A3	solute carrier family 1 (glial high affinity glutamate transporter), member 3	6507	2.74284	9.10567	17.6604	1.0661e-07	2.63731e-06	8.54757
0e0En54KJ4jilURSh4	SIL1	SIL1 homolog, endoplasmic reticulum chaperone (S. cerevisiae)	64374	2.48192	8.29114	17.6591	1.0667e-07	2.63731e-06	8.54698
lXy6UiHh9Cv89SIdSI	RUNDC3B	RUN domain containing 3B	154661	-2.8976	4.70845	-17.6529	1.06966e-07	2.63731e-06	8.54408
Wt4zAE5RKIPao.i.d4	PERP	PERP, TP53 apoptosis effector	64065	-3.28792	4.88315	-17.6652	1.06382e-07	2.63731e-06	8.54981
c94iSk_ze37_u8T6RU	DNAJC15	DnaJ (Hsp40) homolog, subfamily C, member 15	29103	-4.68524	6.27757	-17.6469	1.07251e-07	2.64072e-06	8.54129
rupwjK1x5AUVdTP1sU	IFI44L	interferon-induced protein 44-like	10964	-3.09558	8.30628	-17.6351	1.07812e-07	2.64784e-06	8.53583
HiO.3Ez9533gQfecVE	SERPINB2	serpin peptidase inhibitor, clade B (ovalbumin), member 2	5055	-6.20501	6.84987	-17.631	1.0801e-07	2.64938e-06	8.5339
NsnkLfaAtJOjBIeOgc	BZW1	basic leucine zipper and W2 domains 1	9689	-2.73079	6.4698	-17.616	1.08731e-07	2.66369e-06	8.52693
xnrgFWCNBGfQHSVfoE	AIM2	absent in melanoma 2	9447	-5.0702	6.52618	-17.6013	1.09442e-07	2.67439e-06	8.5201
BFu9JwV6oQJJt6di6A	GMPR	guanosine monophosphate reductase	2766	2.42845	5.79124	17.5813	1.10424e-07	2.69501e-06	8.51074
QcXkRUUgiRAkKU_QSk	FLRT2	fibronectin leucine rich transmembrane protein 2	23768	-2.93407	5.14664	-17.5613	1.11412e-07	2.71233e-06	8.5014
irL6n1PB6XgREBUkvk	NLRP11	NLR family, pyrin domain containing 11	204801	-3.16678	5.08264	-17.5622	1.11367e-07	2.71233e-06	8.50182
KblIzB7fv0uIhlc.c4	CDH11	cadherin 11, type 2, OB-cadherin (osteoblast)	1009	3.99133	9.95338	17.5519	1.1188e-07	2.72033e-06	8.497
NBeUcT3r8Ty8fTnp6o	LMAN1	lectin, mannose-binding, 1	3998	-4.38084	5.32414	-17.5429	1.12326e-07	2.72776e-06	8.49283
0pf.QRwb4sWsn7jQKQ	ABCA13	ATP-binding cassette, sub-family A (ABC1), member 13	154664	4.73402	6.42837	17.5338	1.12783e-07	2.73545e-06	8.48858
KaC6C631Cn._Weu0os	ZNF585A	zinc finger protein 585A	199704	2.73425	5.64279	17.5166	1.13655e-07	2.75316e-06	8.48051
xklssvul8uP1v7pfrs	JAM2	junctional adhesion molecule 2	58494	-4.54555	6.43955	-17.5078	1.14103e-07	2.76058e-06	8.47638
lO0dd56nvT7T57vSoU	NCALD	neurocalcin delta	83988	4.13052	5.55087	17.4997	1.14517e-07	2.76717e-06	8.47258
clOfWrApCVQHXzf_S0	SORBS1	sorbin and SH3 domain containing 1	10580	3.08136	6.44501	17.4945	1.14784e-07	2.77018e-06	8.47014
KXrQIicb_pL3kiKNek	LYPD6B	LY6/PLAUR domain containing 6B	130576	4.04097	5.5317	17.4792	1.1557e-07	2.78571e-06	8.46298
EUTVFxIcUX9iNKFBeg	LDOC1	leucine zipper, down-regulated in cancer 1	23641	2.52884	10.9315	17.4727	1.15908e-07	2.7904e-06	8.45991
6JFXS9e5dJUSlHuMOs	CA12	carbonic anhydrase XII	771	-3.68566	8.87531	-17.4658	1.16266e-07	2.79556e-06	8.45668
umiL0YHuVBk7zJSrXE	TNS3	tensin 3	64759	3.35416	11.0013	17.4335	1.17961e-07	2.83282e-06	8.44149
oCLi3iRi_SUqUuoqr8	MAGEA6	melanoma antigen family A, 6	4105	2.91607	6.52512	17.4145	1.18975e-07	2.85364e-06	8.43252
QKlV9.jkvOWXyD2gu8	ASB9	ankyrin repeat and SOCS box containing 9	140462	2.8562	5.97997	17.3955	1.19996e-07	2.87458e-06	8.42355
Ek79xQJzyBQRsXeDlY	RHOJ	ras homolog gene family, member J	57381	3.24534	6.33184	17.3763	1.21035e-07	2.88531e-06	8.4145
Q5RZftXQQnRVQ1fklI	RGS14	regulator of G-protein signaling 14	10636	2.46739	5.42822	17.3796	1.20857e-07	2.88531e-06	8.41605
NLlkleCBLl6O64VHo0	PLAUR	plasminogen activator, urokinase receptor	5329	-3.10794	9.41742	-17.3763	1.21036e-07	2.88531e-06	8.41449
N5uUu1UbO2kbVO5OgM	GCGR	glucagon receptor	2642	-4.39754	5.57298	-17.3821	1.2072e-07	2.88531e-06	8.41723
lLnooeoCaAQBfRZ3_8	HOXD10	homeobox D10	3236	2.50126	6.14835	17.365	1.21654e-07	2.89649e-06	8.40915
fHUlZJE.We1tLD7td0	ATP7B	ATPase, Cu++ transporting, beta polypeptide	540	2.28415	5.50414	17.3441	1.22807e-07	2.92038e-06	8.39924
fHhKAX1tuKiR9Uqlko	VWA1	von Willebrand factor A domain containing 1	64856	5.09954	6.08146	17.3263	1.23797e-07	2.93911e-06	8.39081
KgnpoTs6K64Io_Hhdk	CDH4	cadherin 4, type 1, R-cadherin (retinal)	1002	3.2148	8.73568	17.3181	1.24257e-07	2.93911e-06	8.38692
KlS.3eurUu.71yu3nk	PPP2R2B	protein phosphatase 2, regulatory subunit B, beta	5521	2.76081	9.5857	17.3203	1.24133e-07	2.93911e-06	8.38797
ETS.78dNdSgeStC_0o	PTGER2	prostaglandin E receptor 2 (subtype EP2), 53kDa	5732	-2.89205	5.87533	-17.3164	1.24349e-07	2.93911e-06	8.38614
fYAbKhRNAhJ.RL_ah0	MAX	MYC associated factor X	4149	-3.00861	5.95557	-17.3199	1.24151e-07	2.93911e-06	8.38781
QZJ1UNEckE.QufiJTk	SPARC	secreted protein, acidic, cysteine-rich (osteonectin)	6678	3.08343	11.7467	17.3089	1.24773e-07	2.94556e-06	8.38256
6ipCUUDxcp4ryIj6Uk	EMP1	epithelial membrane protein 1	2012	-2.63141	11.3356	-17.3028	1.25119e-07	2.95015e-06	8.37966
TviuruMt9K5Lm9PRwY	BTBD3	BTB (POZ) domain containing 3	22903	3.18825	9.04769	17.2971	1.25439e-07	2.95053e-06	8.37698
6faKG5XRV0etR6fiHQ	GPX3	glutathione peroxidase 3 (plasma)	2878	3.61486	5.17714	17.2756	1.26666e-07	2.97582e-06	8.36675
NnpUIV8gV4uekDdHnU	GRAP	GRB2-related adaptor protein	10750	3.01638	5.58489	17.2684	1.2708e-07	2.98194e-06	8.36332
lKF_Xd6De0FS.6nUro	ACOT11	acyl-CoA thioesterase 11	26027	3.86383	5.42987	17.2607	1.27524e-07	2.98875e-06	8.35966
BnWcV6qY_yd4Tej_B0	SELENBP1	selenium binding protein 1	8991	2.82151	5.60011	17.2527	1.27984e-07	2.99593e-06	8.35588
6Rbsf46gs5SVYbfQNc	RORA	RAR-related orphan receptor A	6095	-2.70686	5.43437	-17.2442	1.28482e-07	3.00397e-06	8.3518
fSNW1AuXVOXFFNNE1U	PPP1R13L	protein phosphatase 1, regulatory (inhibitor) subunit 13 like	10848	2.49738	6.71938	17.2222	1.29769e-07	3.03043e-06	8.34133
0S1_hT3jUvRSyvoSTM	C20orf30	chromosome 20 open reading frame 30	29058	2.08235	11.3011	17.2074	1.30644e-07	3.0472e-06	8.33427
6V1UodUc_Xe4_lSigA	LMF2	lipase maturation factor 2	91289	-2.20312	9.18367	-17.202	1.30969e-07	3.05114e-06	8.33165
9lL9.nqOntf3oUXMko	SLC16A4	solute carrier family 16, member 4 (monocarboxylic acid transporter 5)	9122	3.62758	6.00968	17.1748	1.32598e-07	3.0854e-06	8.31866
9JVJ533Khc6pfbpN3s	SLC35D2	solute carrier family 35, member D2	11046	2.47796	7.57028	17.1498	1.34118e-07	3.11703e-06	8.30668
lqqUSI.X_KJOsi1ElM	SH3RF3	SH3 domain containing ring finger 3	344558	2.5575	6.04589	17.1457	1.34365e-07	3.11906e-06	8.30474
0t_uvX27qn42755e8E	BPHL	biphenyl hydrolase-like (serine hydrolase)	670	2.18197	8.92352	17.1409	1.3466e-07	3.12219e-06	8.30244
lnfRJOJOCVLpFA6erE	SLC4A4	solute carrier family 4, sodium bicarbonate cotransporter, member 4	8671	-2.61753	4.88105	-17.1241	1.35694e-07	3.14075e-06	8.29439
c.uKCWeqUvrVX1Oh.s	CX3CL1	chemokine (C-X3-C motif) ligand 1	6376	4.7854	6.05569	17.1108	1.36522e-07	3.1541e-06	8.288
xFL_rhKnrAtUu8ji4U	PDGFD	platelet derived growth factor D	80310	3.34969	4.93837	17.0727	1.38925e-07	3.20581e-06	8.26965
Kpbt27vvEiuO5.2Gpk	MYOM1	myomesin 1, 185kDa	8736	4.20626	5.36874	17.0505	1.40344e-07	3.23089e-06	8.25896
xiRTBfI6q7XrE7kgOo	FABP4	fatty acid binding protein 4, adipocyte	2167	3.69853	6.55519	17.0528	1.40197e-07	3.23089e-06	8.26006
ZenwHontUmDShnS0d4	TRIM7	tripartite motif containing 7	81786	2.92062	5.11469	17.0433	1.40809e-07	3.23778e-06	8.25548
r8ldIFhlIH2K6X3TeY	SMTN	smoothelin	6525	-2.62733	10.3554	-17.0377	1.41168e-07	3.24219e-06	8.2528
rNWwSR7oMRXwQvol6Y	SORL1	sortilin-related receptor, L(DLR class) A repeats containing	6653	3.5141	4.79196	17.0309	1.4161e-07	3.24709e-06	8.24951
T4Yioo7RrS_wf5fRCk	PIK3R1	phosphoinositide-3-kinase, regulatory subunit 1 (alpha)	5295	2.37837	8.75204	17.0254	1.41972e-07	3.24918e-06	8.24682
lVUBVf_uIE1X4S_SXc	NUMB	numb homolog (Drosophila)	8650	-2.10003	10.537	-17.0218	1.42205e-07	3.25068e-06	8.2451
lexylx6o0i9UICgF.0	CNR1	cannabinoid receptor 1 (brain)	1268	4.0631	5.86997	17.0112	1.42895e-07	3.26121e-06	8.24001
EnmiFzrtIFFhN.SGug	TAGLN3	transgelin 3	29114	-2.56052	4.59673	-17.0096	1.43e-07	3.26121e-06	8.23923
3uIgmeLXuQToC5ICKI	VRK2	vaccinia related kinase 2	7444	-4.09772	4.82878	-16.9986	1.4373e-07	3.27402e-06	8.23388
ZtFU6fu_XnGT4fo3Uo	FHOD3	formin homology 2 domain containing 3	80206	-2.12726	9.23714	-16.9881	1.44426e-07	3.28602e-06	8.22879
0g5fdUu53VQTXKRJ.Q	DOCK2	dedicator of cytokinesis 2	1794	2.87178	5.99527	16.9585	1.46407e-07	3.3272e-06	8.21446
cunmDkjThUfl6JTdYQ	BDH1	3-hydroxybutyrate dehydrogenase, type 1	622	3.21659	5.10698	16.9539	1.46717e-07	3.33037e-06	8.21223
uXaSCn_gxnCFNVAVAU	C11orf63	chromosome 11 open reading frame 63	79864	2.61837	6.57645	16.9305	1.48309e-07	3.36259e-06	8.20087
6dIvrulxenMTfTV1UU	DDRGK1	DDRGK domain containing 1	65992	2.40307	9.52738	16.9168	1.49252e-07	3.38003e-06	8.19419
ZFPkAtX9aqnX7Lhnko	CTBS	chitobiase, di-N-acetyl-	1486	2.52895	6.77084	16.9117	1.49604e-07	3.38407e-06	8.19171
uuXrUO54ik6muf_z64	SLC25A4	solute carrier family 25 (mitochondrial carrier; adenine nucleotide translocator), member 4	291	2.78891	9.56261	16.8975	1.50583e-07	3.39832e-06	8.18484
foiFSC71NeJj96Ekug	CYP2R1	cytochrome P450, family 2, subfamily R, polypeptide 1	120227	-3.19602	6.88123	-16.8983	1.50531e-07	3.39832e-06	8.18521
cUSJ2.kBKqPAk0eZPY	DBNDD1	dysbindin (dystrobrevin binding protein 1) domain containing 1	79007	4.03562	7.67348	16.8798	1.51828e-07	3.41849e-06	8.17618
ECX53vu175ad6X17h4	RXRA	retinoid X receptor, alpha	6256	2.32232	9.47521	16.8811	1.51731e-07	3.41849e-06	8.17685
lnXAU_JyY.SFySoK4I	RAD51L1	RAD51-like 1 (S. cerevisiae)	5890	-2.6506	4.70861	-16.862	1.53083e-07	3.43881e-06	8.1675
opErJ0vz_f3FeXpR_c	SPATA18	spermatogenesis associated 18 homolog (rat)	132671	-3.15582	5.37098	-16.8512	1.53847e-07	3.452e-06	8.16225
ro1zSm0X07.MUe867o	C11orf70	chromosome 11 open reading frame 70	85016	2.90077	6.99561	16.8316	1.55257e-07	3.47962e-06	8.15264
lu_lLiOC3XQKCkk7tc	STEAP2	six transmembrane epithelial antigen of the prostate 2	261729	-4.74719	6.01571	-16.8271	1.55575e-07	3.48274e-06	8.15049
QtTlQlQJeRE95Xw1C4	SCUBE3	signal peptide, CUB domain, EGF-like 3	222663	2.94185	5.22833	16.8213	1.55998e-07	3.4842e-06	8.14763
uoIkIe1XOeUE5Lf784	DNAJC12	DnaJ (Hsp40) homolog, subfamily C, member 12	56521	2.26835	7.03853	16.823	1.55877e-07	3.4842e-06	8.14845
coRJC4tdVHep_5EeFQ	PTK7	PTK7 protein tyrosine kinase 7	5754	2.58562	7.45977	16.8184	1.56206e-07	3.48484e-06	8.14623
3ioggwJJ5eiXPRzvz4	TUBA4A	tubulin, alpha 4a	7277	-3.62718	7.84467	-16.803	1.57333e-07	3.50197e-06	8.13865
NaVdXdXnr.L61c76Cw	RGMA	RGM domain family, member A	56963	3.55466	7.16232	16.7968	1.57787e-07	3.50807e-06	8.13561
BEB46LReQ3TNeug5To	GUCY1A3	guanylate cyclase 1, soluble, alpha 3	2982	3.05962	5.60118	16.7804	1.58992e-07	3.5268e-06	8.1276
lkWrpI73OS7r0L9.hY	PALLD	palladin, cytoskeletal associated protein	23022	2.623	10.2534	16.7659	1.60072e-07	3.54672e-06	8.12046
6nk4QJbUDVx1VFwIeo	RTP4	receptor (chemosensory) transporter protein 4	64108	2.2359	5.6946	16.7561	1.60799e-07	3.55474e-06	8.11568
oIdJUU.ddF6l90l3oc	GDF5	growth differentiation factor 5	8200	-2.84282	5.06121	-16.7574	1.60706e-07	3.55474e-06	8.11629
upQQ1LtZKeCKJtV7g0	SPANXB2	SPANX family, member B2	100133171	4.2181	6.07439	16.7511	1.61175e-07	3.55901e-06	8.11322
HiUUSelV97.O.r.4go	MANSC1	MANSC domain containing 1	54682	3.70006	5.02306	16.7466	1.61518e-07	3.56254e-06	8.11098
W3f95d8TuDviVENBLo	PRDM1	PR domain containing 1, with ZNF domain	639	2.60183	7.53171	16.7392	1.62072e-07	3.56669e-06	8.10737
9kaiAuVAfRJPKhKDoE	CASP8	caspase 8, apoptosis-related cysteine peptidase	841	-2.90865	4.94095	-16.7043	1.64738e-07	3.62127e-06	8.09017
r1SJJToKJ6V0RTUXUQ	EFNB1	ephrin-B1	1947	2.41641	6.84751	16.6888	1.65933e-07	3.64341e-06	8.08255
9Un5F1L_RKj_96qeKk	EPHB3	EPH receptor B3	2049	3.60166	6.4303	16.6685	1.67521e-07	3.67414e-06	8.07251
KcV08EPJKkelIv7Fe4	LMO4	LIM domain only 4	8543	2.9069	9.99961	16.6597	1.6821e-07	3.68096e-06	8.06818
TXnnfdHuxEU5UTEExc	ZNF10	zinc finger protein 10	7556	2.80381	5.19529	16.661	1.68108e-07	3.68096e-06	8.06882
uihtWnqOC3rrq2wvyg	IER3	immediate early response 3	8870	-4.71414	9.58003	-16.6513	1.68876e-07	3.6914e-06	8.06401
iS6ICa13gOv11QVWT8	TCF7L1	transcription factor 7-like 1 (T-cell specific, HMG-box)	83439	3.31821	4.98364	16.6447	1.69403e-07	3.69875e-06	8.06072
BkH9RXlT.7AHktN_hc	MARCKS	myristoylated alanine-rich protein kinase C substrate	4082	2.37439	12.1952	16.6422	1.69596e-07	3.69884e-06	8.05952
iugpNd0FelSCVzQL1Q	CSAG2	CSAG family, member 2	728461	3.926	5.89098	16.6192	1.71436e-07	3.73478e-06	8.04814
lByjB__f7xUlw_CLpI	SNX10	sorting nexin 10	29887	3.9841	4.89382	16.6121	1.72012e-07	3.73843e-06	8.0446
Z0hYgkq4iPcGHo55yw	SIPA1L2	signal-induced proliferation-associated 1 like 2	57568	2.79661	7.99064	16.61	1.7218e-07	3.73843e-06	8.04357
NGduJuIJTCIiFg97p0	ARHGEF4	Rho guanine nucleotide exchange factor (GEF) 4	50649	2.56084	4.43432	16.6123	1.71996e-07	3.73843e-06	8.04469
Q35dRFdd1KFejg1ve4	RRP7A	ribosomal RNA processing 7 homolog A (S. cerevisiae)	27341	-2.26366	8.95133	-16.6046	1.72618e-07	3.74377e-06	8.04089
KzhYQpF167cHVUCEOI	CAMK2N1	calcium/calmodulin-dependent protein kinase II inhibitor 1	55450	-3.3293	9.98686	-16.5861	1.74127e-07	3.77229e-06	8.03171
oqUalnl6K6I7UCOUH8	GALNT9	UDP-N-acetyl-alpha-D-galactosamine:polypeptide N-acetylgalactosaminyltransferase 9 (GalNAc-T9)	50614	-3.98875	5.04576	-16.5804	1.74593e-07	3.77819e-06	8.02888
EPpKw_.8QINReH1XDk	PTPN22	protein tyrosine phosphatase, non-receptor type 22 (lymphoid)	26191	-3.33581	5.71498	-16.5718	1.753e-07	3.78929e-06	8.02462
oVxiXkdfO7iHjhT6_k	DHRSX	dehydrogenase/reductase (SDR family) X-linked	207063	2.57023	6.34456	16.5589	1.7637e-07	3.80607e-06	8.0182
olEtGUeT3NepBI6IX4	C9orf64	chromosome 9 open reading frame 64	84267	-3.92472	5.33172	-16.5578	1.76467e-07	3.80607e-06	8.01761
0euSsLpXiEs76gOeGw	LRRC8E	leucine rich repeat containing 8 family, member E	80131	-2.16231	7.5122	-16.5407	1.77893e-07	3.82422e-06	8.00912
EVRRxdTr70.KOfcPSU	ZNF329	zinc finger protein 329	79673	-2.74581	5.61984	-16.5406	1.77898e-07	3.82422e-06	8.00909
fpd5BREqM.ec5FJdHU	TNFSF4	tumor necrosis factor (ligand) superfamily, member 4	7292	2.5275	5.09508	16.5251	1.79206e-07	3.84809e-06	8.00136
0SLleCRRxQX5dVdd0A	NLRX1	NLR family member X1	79671	2.73579	5.70068	16.5175	1.79856e-07	3.8509e-06	7.99754
x8FIri4AzJX1Uv_3lU	ZC3H12B	zinc finger CCCH-type containing 12B	340554	-2.97872	4.94258	-16.5166	1.7993e-07	3.8509e-06	7.9971
Zj.nX5MsN.5OBTRSb0	STXBP6	syntaxin binding protein 6 (amisyn)	29091	-3.91097	6.22404	-16.5208	1.7957e-07	3.8509e-06	7.99921
lu4TilT30d.giJLSz4	MAGEA12	melanoma antigen family A, 12	4111	4.13138	5.97627	16.5127	1.80263e-07	3.85297e-06	7.99515
uSKJJzePoBeWHy5rjI	PCOLCE2	procollagen C-endopeptidase enhancer 2	26577	-3.13043	7.23139	-16.5108	1.80423e-07	3.85297e-06	7.99421
imiDsz5d51zSr5wFes	GAS1	growth arrest-specific 1	2619	4.06702	8.1894	16.4915	1.82079e-07	3.87762e-06	7.98456
Hu1Ssk_HVtPouA6NAs	CALD1	caldesmon 1	800	2.35314	12.5466	16.4904	1.82174e-07	3.87762e-06	7.98402
l1_cHnkq6L_N6SFY10	POMT1	protein-O-mannosyltransferase 1	10585	2.15644	8.09786	16.4836	1.82755e-07	3.88575e-06	7.98065
ZNZSVtSSRTurhQHXlI	HGF	hepatocyte growth factor (hepapoietin A; scatter factor)	3082	-3.13896	5.34302	-16.4764	1.83384e-07	3.89487e-06	7.97702
9kiugDjcvXjJxUSJC4	BACE1	beta-site APP-cleaving enzyme 1	23621	2.39221	6.9216	16.4662	1.8427e-07	3.90517e-06	7.97193
lTlFe.0nAlQXXhe0W4	PLAT	plasminogen activator, tissue	5327	3.16503	8.30323	16.4535	1.85382e-07	3.92308e-06	7.96558
TRAA0nH_eU19GuEVGs	CD68	CD68 molecule	968	-4.49948	7.77082	-16.452	1.85518e-07	3.92308e-06	7.9648
Zd1KDf7dze4RnXe1qU	CDH24	cadherin 24, type 2	64403	-2.83942	6.5877	-16.4461	1.86035e-07	3.92547e-06	7.96187
QSHFETfSUfTTW0glIU	AHR	aryl hydrocarbon receptor	196	-3.40968	5.52098	-16.4472	1.8594e-07	3.92547e-06	7.9624
ufotTnSgnkooXkgogo	SIPA1	signal-induced proliferation-associated 1	6494	-2.64597	6.37413	-16.4381	1.86745e-07	3.9362e-06	7.95784
rpFXDuTik16g63osGc	NUAK2	NUAK family, SNF1-like kinase, 2	81788	2.53823	6.34	16.4217	1.88206e-07	3.95842e-06	7.94961
Hekkk1YiRNN1El6wPU	STEAP3	STEAP family member 3	55240	-2.41589	9.21911	-16.4233	1.88062e-07	3.95842e-06	7.95042
KnVHL12o3UMp3XEFFU	CITED1	Cbp/p300-interacting transactivator, with Glu/Asp-rich carboxy-terminal domain, 1	4435	3.39395	5.66215	16.3942	1.90677e-07	4.00176e-06	7.93583
ieVNZLDN9XeOegHtho	ZCCHC5	zinc finger, CCHC domain containing 5	203430	4.63602	6.07307	16.3834	1.91663e-07	4.01811e-06	7.93038
KrfUs2S99g4CUKJEWU	ALX1	ALX homeobox 1	8092	-4.30366	5.75724	-16.3794	1.92028e-07	4.02145e-06	7.92837
BKS6Xoin_97Brl.3yo	PLEKHG3	pleckstrin homology domain containing, family G (with RhoGef domain) member 3	26030	3.65781	5.66484	16.3712	1.92777e-07	4.02847e-06	7.92425
BU5Y6JJLFRU4AU4Kpc	COL16A1	collagen, type XVI, alpha 1	1307	-3.43542	7.26491	-16.3536	1.94402e-07	4.05806e-06	7.91539
0p6J6iK54nBLlBC518	ADCK3	aarF domain containing kinase 3	56997	2.26747	7.85707	16.3332	1.9631e-07	4.0853e-06	7.90506
Z4LNSVSrkiK_PlKiR4	HKDC1	hexokinase domain containing 1	80201	-3.12501	7.15131	-16.3329	1.96336e-07	4.0853e-06	7.90492
iUeu3DGc__Wiur3uG4	ALPK2	alpha-kinase 2	115701	3.13855	8.37516	16.3254	1.97039e-07	4.09293e-06	7.90115
NJRGlJ9iudOht1K7iM	DGCR5	DiGeorge syndrome critical region gene 5 (non-protein coding)	26220	2.25742	4.52131	16.3245	1.97123e-07	4.09293e-06	7.90069
r9efTVf1J1X1Z4iUf0	IGFL3	IGF-like family member 3	388555	-2.90789	6.07586	-16.3193	1.9761e-07	4.09867e-06	7.89809
3W.fA7xS1SUN8a4TxI	sep.03	septin 3	55964	3.19108	4.48788	16.3166	1.97872e-07	4.09973e-06	7.89669
BKuv5XwggJ76hAhFiU	HSPC159	galectin-related protein	29094	3.08188	4.90883	16.2983	1.99604e-07	4.13123e-06	7.88747
6.RuuwVyHplfpuVf7s	AFAP1	actin filament associated protein 1	60312	2.24042	8.63978	16.2926	2.0015e-07	4.13813e-06	7.88458
fkuElWlCUXcNd7JDBo	SLC6A9	solute carrier family 6 (neurotransmitter transporter, glycine), member 9	6536	2.43605	6.64641	16.2875	2.00644e-07	4.14395e-06	7.88198
BeUc7iMxf0X3luPuKU	CRYM	crystallin, mu	1428	-2.84823	5.6201	-16.2842	2.0096e-07	4.14608e-06	7.88031
9UTX9IRNdoRE5rfrlU	ST8SIA5	ST8 alpha-N-acetyl-neuraminide alpha-2,8-sialyltransferase 5	29906	-4.30411	5.84634	-16.2813	2.01242e-07	4.14751e-06	7.87883
95NSiOe71W45J6BUJ4	ALDH18A1	aldehyde dehydrogenase 18 family, member A1	5832	2.34174	9.49303	16.2585	2.03453e-07	4.18865e-06	7.86727
9oCnoJ5ISjVyfv97S0	NUMB	numb homolog (Drosophila)	8650	-2.31095	9.62611	-16.2531	2.03973e-07	4.19492e-06	7.86457
WedxZeZ9d3n3nuV9GQ	FAM71E1	family with sequence similarity 71, member E1	112703	2.72356	5.72059	16.2384	2.05423e-07	4.22027e-06	7.85709
Z9G7uF5la5PqjiJ.lc	FBLIM1	filamin binding LIM protein 1	54751	2.9414	6.36272	16.2324	2.06019e-07	4.22805e-06	7.85402
iXS3FfedyPt6HSiPuk	TRIM4	tripartite motif containing 4	89122	1.97592	9.69563	16.2234	2.06906e-07	4.22843e-06	7.84948
x6edx3tVxetFy4yVS4	SMAGP	small cell adhesion glycoprotein	57228	-1.93581	10.1775	-16.2263	2.06619e-07	4.22843e-06	7.85094
3e0l6.2031eVe5d7XI	PBX1	pre-B-cell leukemia homeobox 1	5087	3.05839	6.13481	16.2207	2.07177e-07	4.22955e-06	7.84809
3BcSCuJUuU21I6IuH4	SMAGP	small cell adhesion glycoprotein	57228	-2.0124	8.76978	-16.2176	2.07482e-07	4.23132e-06	7.84654
fiqER3kUF0eoR.5fVg	CD70	CD70 molecule	970	3.48823	9.76988	16.2028	2.08969e-07	4.25007e-06	7.83898
reVylPkk18jqGTDTxc	CAV2	caveolin 2	858	2.96046	8.75734	16.2036	2.08889e-07	4.25007e-06	7.83939
WqV5Oy7qKde8nXR7rA	TSPAN7	tetraspanin 7	7102	-2.69275	5.25859	-16.2	2.0925e-07	4.25007e-06	7.83756
TNtVNtdftXh_qR9RXg	LIF	leukemia inhibitory factor (cholinergic differentiation factor)	3976	-4.36633	7.33839	-16.1997	2.09274e-07	4.25007e-06	7.83744
BdXlXor7fQnuh96j_Q	DUSP5	dual specificity phosphatase 5	1847	-2.4294	9.41937	-16.1893	2.10334e-07	4.26469e-06	7.83209
NU44rJ91ep3X35eV7c	ALDOC	aldolase C, fructose-bisphosphate	230	-3.73548	8.60968	-16.1883	2.10431e-07	4.26469e-06	7.8316
9ZQhYgXJ1bggUvEjUI	FEZ1	fasciculation and elongation protein zeta 1 (zygin I)	9638	2.70723	7.53197	16.1816	2.11106e-07	4.26948e-06	7.82822
ZUSr7qU6xMeT_TQHJI	C14orf37	chromosome 14 open reading frame 37	145407	-2.30169	4.71995	-16.1711	2.12185e-07	4.2824e-06	7.82282
xoxwnju.vvf.dXl1nU	LTBP1	latent transforming growth factor beta binding protein 1	4052	-3.14663	5.04224	-16.173	2.11984e-07	4.2824e-06	7.82383
NiOtCuv9T7kD30XtLo	PDE5A	phosphodiesterase 5A, cGMP-specific	8654	3.65756	7.65018	16.1673	2.12567e-07	4.28324e-06	7.82092
TapPpO6DkB7fhx3ojk	CTBS	chitobiase, di-N-acetyl-	1486	2.129	7.51527	16.1664	2.12667e-07	4.28324e-06	7.82042
fp75V5VfrXlXIxJL8w	IFITM1	interferon induced transmembrane protein 1 (9-27)	8519	3.767	7.2998	16.1593	2.13389e-07	4.28892e-06	7.81684
0TpdI46rSSlSiDygpQ	MYLK2	myosin light chain kinase 2	85366	3.31163	6.37619	16.1598	2.13341e-07	4.28892e-06	7.81707
NgLiY8viV_Wpf.1F5Q	PPARGC1A	peroxisome proliferator-activated receptor gamma, coactivator 1 alpha	10891	3.01997	6.17551	16.139	2.15493e-07	4.32675e-06	7.80645
WvrjXT1L9QJiKJfeJI	DIXDC1	DIX domain containing 1	85458	2.67809	7.44702	16.1202	2.17459e-07	4.36172e-06	7.79684
ZaSnEoFenrXoLhABSQ	KCTD4	potassium channel tetramerisation domain containing 4	386618	-2.29036	4.91924	-16.1172	2.17776e-07	4.36359e-06	7.7953
0X7QXfXt8UBLqKg9ck	CALCRL	calcitonin receptor-like	10203	3.07023	5.05935	16.1027	2.19304e-07	4.38968e-06	7.7879
oSpKX73ge.Z94e8BFg	C5orf13	chromosome 5 open reading frame 13	9315	3.37434	11.0887	16.0774	2.2201e-07	4.42793e-06	7.77491
lr3n6AOOV5BwV639U4	SLCO2A1	solute carrier organic anion transporter family, member 2A1	6578	3.23572	5.25418	16.0764	2.22124e-07	4.42793e-06	7.77437
BZIHS4KCdW4IOiuYUU	ERCC5	excision repair cross-complementing rodent repair deficiency, complementation group 5	2073	-1.92353	9.99144	-16.0806	2.21672e-07	4.42793e-06	7.77653
3XXt13tL_4Lj4T.snI	SNAP25	synaptosomal-associated protein, 25kDa	6616	-3.01405	7.62203	-16.0787	2.21871e-07	4.42793e-06	7.77558
3lAV0uJ9fQvRLiJQLU	ZNF626	zinc finger protein 626	199777	3.1752	4.65087	16.065	2.23348e-07	4.44778e-06	7.76855
BeSKHc0kbOaYIiKiK0	RPGR	retinitis pigmentosa GTPase regulator	6103	-2.81861	5.21787	-16.0445	2.25588e-07	4.48779e-06	7.75799
6SJeoKKWc5KskeoEog	KRT8	keratin 8	3856	3.50116	5.59236	16.0261	2.27615e-07	4.50054e-06	7.74851
Q1cOETlYOCiap4n7Xk	ANTXR1	anthrax toxin receptor 1	84168	2.00971	8.19949	16.0281	2.27394e-07	4.50054e-06	7.74954
f1enlp9f_396mmOJko	HPCAL1	hippocalcin-like 1	3241	-1.91133	7.53767	-16.0298	2.27207e-07	4.50054e-06	7.75042
6Sq7vqqLXf1B7YDrzQ	SH3BGR	SH3 domain binding glutamic acid-rich protein	6450	-2.19466	4.67148	-16.0322	2.26941e-07	4.50054e-06	7.75165
QTo5QWtFSijpAiLZN0	CD40	CD40 molecule, TNF receptor superfamily member 5	958	-2.98246	4.69869	-16.0365	2.26467e-07	4.50054e-06	7.75387
uHJB51CjI44DVV1H14	PTPN22	protein tyrosine phosphatase, non-receptor type 22 (lymphoid)	26191	-3.9674	5.82055	-16.0128	2.29084e-07	4.525e-06	7.7417
NUH36uCoeuqEmKQHUE	PCDHB17	protocadherin beta 17 pseudogene	54661	-2.41619	4.42914	-15.9976	2.30792e-07	4.54949e-06	7.73383
WOleiNcSwMBSTXllQA	SEZ6L2	seizure related 6 homolog (mouse)-like 2	26470	-4.90013	8.10016	-15.9996	2.30564e-07	4.54949e-06	7.73488
TvUKwl2wK01RTRQJdY	COL5A1	collagen, type V, alpha 1	1289	3.50482	11.353	15.9794	2.3285e-07	4.58543e-06	7.72443
HQp0rQeUyj3iQpcfpU	CPA6	carboxypeptidase A6	57094	3.92233	5.1334	15.9731	2.33561e-07	4.59166e-06	7.7212
B5fXuSJ_pN1.GUq4oI	NLRP3	NLR family, pyrin domain containing 3	114548	-2.85246	6.24958	-15.9724	2.33638e-07	4.59166e-06	7.72085
6e6EQfn3l015fLuQ3Q	MATN2	matrilin 2	4147	2.41315	9.41977	15.9575	2.35344e-07	4.61122e-06	7.71314
H30XXrlc1ZAOp9eXr8	ITK	IL2-inducible T-cell kinase	3702	-3.09851	6.02023	-15.9587	2.35209e-07	4.61122e-06	7.71375
i3nlIqhAhuR0F9xSlE	C13orf15	chromosome 13 open reading frame 15	28984	3.43377	6.23022	15.9524	2.35928e-07	4.61803e-06	7.71051
ZpX0eX_ddU7zlSb_Oo	FKBP1A	FK506 binding protein 1A, 12kDa	2280	2.13883	7.93296	15.9438	2.36921e-07	4.6328e-06	7.70606
KTpZXGgDRNRIpSpxUI	CORO2B	coronin, actin binding protein, 2B	10391	-2.56032	7.83218	-15.9369	2.37731e-07	4.64397e-06	7.70245
oWA4lIXsEXhOOvXd_k	SRPX	sushi-repeat containing protein, X-linked	8406	-2.76151	11.7138	-15.9286	2.38697e-07	4.65818e-06	7.69815
oe0JILjo70KKSvlUC4	METTL9	methyltransferase like 9	51108	-2.98518	8.0287	-15.9169	2.4006e-07	4.68009e-06	7.69211
oKcbqIdpnknoiDQbcc	TUBB6	tubulin, beta 6	84617	-2.49407	9.8743	-15.8692	2.4574e-07	4.78603e-06	7.66733
KeGnXX_6GK_IC64Lmk	SLIT2	slit homolog 2 (Drosophila)	9353	4.24212	7.19345	15.8585	2.47035e-07	4.80165e-06	7.66176
WKT7USHnqtH3_VGp1c	NRXN2	neurexin 2	9379	-2.81876	7.15411	-15.8594	2.4692e-07	4.80165e-06	7.66225
0K9PFF6pIKEqISQU2U	GALT	galactose-1-phosphate uridylyltransferase	2592	-2.54813	6.64699	-15.85	2.48066e-07	4.81421e-06	7.65734
lI04qH6KieovTUaiFc	CPNE7	copine VII	27132	-3.18007	4.32478	-15.8491	2.48176e-07	4.81421e-06	7.65687
K0lN0lSkUhC6uCCUX4	PLAUR	plasminogen activator, urokinase receptor	5329	-2.39416	9.2501	-15.84	2.49288e-07	4.83099e-06	7.65213
HugJshCiOSs_uLaNkk	BCL2L1	BCL2-like 1	598	-2.57129	8.24908	-15.8288	2.50669e-07	4.8529e-06	7.64627
6s0eLT_S7.eUSF.qeU	SOX9	SRY (sex determining region Y)-box 9	6662	2.29986	10.0987	15.8169	2.52144e-07	4.86872e-06	7.64005
01kigeOLuQ_IkyS6SU	CTSC	cathepsin C	1075	2.13083	10.3906	15.8161	2.52236e-07	4.86872e-06	7.63966
xL515VdXgc.7nuzNHk	SSBP2	single-stranded DNA binding protein 2	23635	2.07049	7.89628	15.8185	2.51945e-07	4.86872e-06	7.64089
i9ZYg1m_XHnlF170.I	TAGLN3	transgelin 3	29114	-3.47195	5.92882	-15.8126	2.52674e-07	4.87235e-06	7.63782
TSO6Le7eVW33dTXQJU	SOX13	SRY (sex determining region Y)-box 13	9580	2.2969	7.76469	15.8049	2.53638e-07	4.88155e-06	7.63378
EXfytHjrR1j3i5RPrI	GPR137B	G protein-coupled receptor 137B	7107	2.12606	7.07972	15.7989	2.54378e-07	4.89069e-06	7.63069
Zt.fVGdP3NPdVThW3o	SERPINB7	serpin peptidase inhibitor, clade B (ovalbumin), member 7	8710	-4.86824	7.9372	-15.7818	2.56535e-07	4.9273e-06	7.62174
T4v1BFuefjIOH_K1_g	ANKRD29	ankyrin repeat domain 29	147463	-3.84329	6.03883	-15.7778	2.57047e-07	4.93226e-06	7.61962
xI7v9InKxIoO.nF.Jo	FAM198B	family with sequence similarity 198, member B	51313	4.01141	6.49406	15.7711	2.57892e-07	4.94361e-06	7.61614
NV.Pl0.fuGX76oqA3s	RNF149	ring finger protein 149	284996	2.19832	8.55479	15.7654	2.58628e-07	4.95283e-06	7.61312
6F69Qy_7_VCX92k034	RRAGB	Ras-related GTP binding B	10325	2.70911	7.96627	15.7474	2.60928e-07	4.97874e-06	7.60373
6m3aj7v4fu3tQgf9VQ	ISL1	ISL LIM homeobox 1	3670	-2.83979	5.51749	-15.7468	2.61003e-07	4.97874e-06	7.60342
oSEiVHyftROjdDlDXU	BASP1	brain abundant, membrane attached signal protein 1	10409	-4.61978	11.1517	-15.7491	2.60707e-07	4.97874e-06	7.60463
W6Tu6V7efNfoK4SY9U	SERPINA3	serpin peptidase inhibitor, clade A (alpha-1 antiproteinase, antitrypsin), member 3	12	5.50076	6.26348	15.7374	2.62225e-07	4.99228e-06	7.59846
Ew3LuSpPRdJVUpKJQk	PNPLA3	patatin-like phospholipase domain containing 3	80339	-2.03283	4.68213	-15.7393	2.61983e-07	4.99228e-06	7.59945
NVSH6HerSKCOoCAoSM	LRIG3	leucine-rich repeats and immunoglobulin-like domains 3	121227	3.32699	6.01533	15.7256	2.6376e-07	5.00193e-06	7.59227
3oLk6h.V3eR1J3x7FM	MSRB3	methionine sulfoxide reductase B3	253827	1.93589	8.58016	15.7263	2.63665e-07	5.00193e-06	7.59266
cFcSl0vX5IriqyItJc	MGLL	monoglyceride lipase	11343	-2.42062	9.10257	-15.7276	2.63499e-07	5.00193e-06	7.59332
WTpZXGgDVNRIpSpxUI	CORO2B	coronin, actin binding protein, 2B	10391	-2.60386	8.36357	-15.7256	2.63756e-07	5.00193e-06	7.59229
rLBrpeq0iUr0nmKees	TSPAN4	tetraspanin 4	7106	-2.30742	4.45717	-15.7193	2.64585e-07	5.0127e-06	7.58896
KSpAKQeSf0kG_gaU0k	TPD52L1	tumor protein D52-like 1	7164	5.11063	5.75055	15.7114	2.65626e-07	5.02754e-06	7.58479
HmHmBHgdxlHUQOO.0o	DKK3	dickkopf homolog 3 (Xenopus laevis)	27122	3.6655	10.0668	15.6942	2.67896e-07	5.05576e-06	7.57576
TiKgqnigN3qsIsCn1I	NRN1	neuritin 1	51299	-2.27712	5.21332	-15.6949	2.67805e-07	5.05576e-06	7.57612
lKV2H_32VSFfgoK51c	ASPHD1	aspartate beta-hydroxylase domain containing 1	253982	-3.55862	5.90164	-15.6977	2.67429e-07	5.05576e-06	7.57761
Wfk3uucriziCO0KHoY	GPCPD1	glycerophosphocholine phosphodiesterase GDE1 homolog (S. cerevisiae)	56261	3.17361	6.33187	15.6799	2.69797e-07	5.08178e-06	7.56826
0eyFeu.3_C5XdcOSKU	ARSJ	arylsulfatase family, member J	79642	2.08654	8.07986	15.6816	2.6957e-07	5.08178e-06	7.56915
ZqAoJKkuurt4BdIBME	ADH5	alcohol dehydrogenase 5 (class III), chi polypeptide	128	-2.08098	6.37205	-15.6607	2.72382e-07	5.11598e-06	7.55813
xqH1fh6vu.f9eXSVJ0	COL5A3	collagen, type V, alpha 3	50509	3.61923	4.87908	15.6523	2.7353e-07	5.12745e-06	7.55367
co1ApG.xhIIJfCEVuk	CHEK2	CHK2 checkpoint homolog (S. pombe)	11200	-1.94209	7.19897	-15.6522	2.73538e-07	5.12745e-06	7.55364
rumM4io5Ll.VT09eOg	RCAN1	regulator of calcineurin 1	1827	2.78735	10.7959	15.6449	2.74531e-07	5.13618e-06	7.54979
N9CYO_gRThdd7u1.dU	OCA2	oculocutaneous albinism II	4948	-2.53601	4.2329	-15.6463	2.74343e-07	5.13618e-06	7.55052
0eE_BUvnSrSVPfH1eo	IL7R	interleukin 7 receptor	3575	5.12979	6.86398	15.6352	2.75856e-07	5.14747e-06	7.54468
uvgRJSRL9hK0KCJ79I	RAB40B	RAB40B, member RAS oncogene family	10966	3.34085	7.42721	15.6363	2.75708e-07	5.14747e-06	7.54525
H1eVen131O95X9URf4	HAP1	huntingtin-associated protein 1	9001	2.49409	4.9343	15.6347	2.75927e-07	5.14747e-06	7.54441
WSXeo6PHo_8AEnqkWk	CTSC	cathepsin C	1075	2.13351	10.4664	15.6291	2.76699e-07	5.15692e-06	7.54144
65HhOCl0K9SvkkpuKQ	SYTL3	synaptotagmin-like 3	94120	-2.28071	6.9083	-15.6226	2.77604e-07	5.16885e-06	7.53798
oV6Se3UijQJRFQIsKQ	STEAP2	six transmembrane epithelial antigen of the prostate 2	261729	-4.52468	5.96035	-15.6162	2.78488e-07	5.18036e-06	7.5346
3oSR3lNeMThV545RIg	CUBN	cubilin (intrinsic factor-cobalamin receptor)	8029	2.22807	6.58002	15.6122	2.79039e-07	5.18518e-06	7.5325
EQ.d6I4XIOSKDJdd1Q	CT45A5	cancer/testis antigen family 45, member A5	441521	-3.9973	5.19006	-15.6105	2.7928e-07	5.18518e-06	7.53158
W38p0ogk.wIBVRXllY	A4GALT	alpha 1,4-galactosyltransferase	53947	2.8335	6.64792	15.6046	2.80104e-07	5.19553e-06	7.52846
lnT7oBjooK4KoKoIoI	MYLK	myosin light chain kinase	4638	2.76707	7.36266	15.6001	2.80729e-07	5.19723e-06	7.52609
KBmOiIAdekqVzrqAp4	GTF2IRD2P1	GTF2I repeat domain containing 2 pseudogene 1	401375	2.04148	5.56723	15.6019	2.80482e-07	5.19723e-06	7.52702
o9tOhYr1R3qQJV0R5A	CDH5	cadherin 5, type 2 (vascular endothelium)	1003	2.70614	4.94996	15.5874	2.82512e-07	5.22526e-06	7.51937
H57tU1Vt7ccHsWRaU8	SLC29A4	solute carrier family 29 (nucleoside transporters), member 4	222962	4.27533	6.58392	15.5836	2.83051e-07	5.22816e-06	7.51734
KSggllXXeqUz.3nq0Q	SOBP	sine oculis binding protein homolog (Drosophila)	55084	2.78333	5.50215	15.5723	2.84649e-07	5.24984e-06	7.51136
cXKe6unr1KMiDQntIs	IL1F8	interleukin 1 family, member 8 (eta)	27177	-4.35148	6.00391	-15.568	2.85262e-07	5.25616e-06	7.50908
KrEqUCH4huu.xOuHRM	DYNC1I1	dynein, cytoplasmic 1, intermediate chain 1	1780	2.75086	7.49152	15.5565	2.86903e-07	5.27908e-06	7.50299
fsFref_bCUBFxUAOPU	IL13RA2	interleukin 13 receptor, alpha 2	3598	2.42999	10.0632	15.5555	2.87048e-07	5.27908e-06	7.50245
TONXt1278T3u7tV1RA	IL1F5	interleukin 1 family, member 5 (delta)	26525	-4.04079	5.68143	-15.5493	2.87942e-07	5.29053e-06	7.49915
lVyKI9IJEFEkIkXp40	CYB5A	cytochrome b5 type A (microsomal)	1528	-2.01786	8.8131	-15.5414	2.89084e-07	5.30379e-06	7.49494
TqexF5BeRTRx5RdxiI	MXRA8	matrix-remodelling associated 8	54587	-2.53823	4.85994	-15.5346	2.90068e-07	5.31454e-06	7.49133
E3p84iKpt6JbTfwfVY	RNF128	ring finger protein 128	79589	-2.18983	4.9001	-15.5263	2.91277e-07	5.33168e-06	7.48691
9up90pKKE36S56fpTw	SIL1	SIL1 homolog, endoplasmic reticulum chaperone (S. cerevisiae)	64374	2.15842	9.40234	15.5054	2.94349e-07	5.38285e-06	7.47577
xbqLufulXSAjLeenXI	TRNP1	TMF1-regulated nuclear protein 1	388610	3.10107	8.41995	15.5015	2.94924e-07	5.3883e-06	7.47369
Krv9NNp7fg1.cQourE	TM4SF19	transmembrane 4 L six family member 19	116211	-3.99078	7.78917	-15.4856	2.9729e-07	5.42136e-06	7.4652
Kkh8exf6g.KeiIbUyU	ZNF215	zinc finger protein 215	7762	-3.61459	4.94646	-15.4816	2.97877e-07	5.427e-06	7.4631
EyW3mP_mldaPuuEM74	PPP4R4	protein phosphatase 4, regulatory subunit 4	57718	-3.8259	5.25472	-15.454	3.02038e-07	5.49766e-06	7.44836
ThXe0pM7SnUd8KLS4U	STON1	stonin 1	11037	3.21867	5.20825	15.4501	3.02631e-07	5.50331e-06	7.44628
0Xe.BLX6FPeNS9FLK8	C20orf30	chromosome 20 open reading frame 30	29058	1.93647	10.9006	15.4405	3.041e-07	5.52487e-06	7.44113
HoqfivrivK5u.XuQtI	ITGB2	integrin, beta 2 (complement component 3 receptor 3 and 4 subunit)	3689	2.19504	6.08097	15.433	3.05261e-07	5.54078e-06	7.43708
N7h3VIgglnp7OAfhpk	FRAT2	frequently rearranged in advanced T-cell lymphomas 2	23401	2.26342	7.8123	15.4256	3.06387e-07	5.55605e-06	7.43316
laQIPMyHOKxfnuyijg	GREM1	gremlin 1	26585	-3.47159	5.16827	-15.4149	3.08045e-07	5.57738e-06	7.42743
NDl5Wc1e6SgM1XTtUo	TBX15	T-box 15	6913	-3.98479	6.00915	-15.4144	3.08136e-07	5.57738e-06	7.42711
f5ETr9Qq311wP1KpdU	GAD1	glutamate decarboxylase 1 (brain, 67kDa)	2571	-2.68572	6.4584	-15.4091	3.08953e-07	5.58207e-06	7.4243
9_KiCrW55KUJwCRKX4	MVP	major vault protein	9961	-2.01493	9.15007	-15.4028	3.09932e-07	5.59429e-06	7.42094
EH7f0_R9HeXv9CqLCM	MTMR4	myotubularin related protein 4	9110	-1.95004	9.49266	-15.391	3.11796e-07	5.62272e-06	7.41456
ER5RHdTRXfXuNRUFc0	FOSL1	FOS-like antigen 1	8061	-2.19528	10.3372	-15.3879	3.12279e-07	5.62623e-06	7.41291
E8.cexPv9.tUL4XKuE	CPNE8	copine VIII	144402	-5.07757	5.86791	-15.3747	3.14376e-07	5.65877e-06	7.4058
u8ANT32S7pRRFleJXU	BEGAIN	brain-enriched guanylate kinase-associated homolog (rat)	57596	-2.05066	5.87994	-15.367	3.15599e-07	5.67554e-06	7.40167
ut6mrrKBDpnt9LpEug	SNHG5	small nucleolar RNA host gene 5 (non-protein coding)	387066	-2.29182	10.3862	-15.3484	3.18588e-07	5.724e-06	7.39165
c57uUl4hr15e36q_ug	RBM38	RNA binding motif protein 38	55544	2.56787	6.77813	15.3425	3.19539e-07	5.7358e-06	7.38848
0rVTuXvvSV3d_9X94k	SORT1	sortilin 1	6272	2.52472	9.27135	15.3344	3.20854e-07	5.74353e-06	7.38411
9kJPYNcHn_OR_V2pF4	APOLD1	apolipoprotein L domain containing 1	81575	2.15475	6.77165	15.3378	3.2029e-07	5.74353e-06	7.38598
W3nzoL7lfR_vLBRdJQ	EIF4E3	eukaryotic translation initiation factor 4E family member 3	317649	1.96078	6.50881	15.3347	3.20806e-07	5.74353e-06	7.38427
lroSr3SxwkKISDn_9c	ANKRD29	ankyrin repeat domain 29	147463	-2.70461	4.86355	-15.3292	3.21698e-07	5.75334e-06	7.38131
HOQnslJXuIXlJX0kUc	FILIP1L	filamin A interacting protein 1-like	11259	3.02605	7.03592	15.3207	3.23086e-07	5.76758e-06	7.37673
lx6iiDiSf4f4Smv7ko	TOX	thymocyte selection-associated high mobility group box	9760	2.74965	5.03233	15.3219	3.22881e-07	5.76758e-06	7.37741
WpSg16t5B.oAdd9EwQ	PGCP	plasma glutamate carboxypeptidase	10404	2.07384	9.27066	15.3053	3.25618e-07	5.80745e-06	7.36843
flBleCgRSgFNuXuFxQ	ARSF	arylsulfatase F	416	4.97245	5.65097	15.2946	3.27398e-07	5.83385e-06	7.36263
KITpG73gFHrt50ju_o	CYP2J2	cytochrome P450, family 2, subfamily J, polypeptide 2	1573	-4.09534	6.32697	-15.289	3.28319e-07	5.84453e-06	7.35964
rbUpTus.aNJUq9Uv7Y	ALDH16A1	aldehyde dehydrogenase 16 family, member A1	126133	1.80827	7.51629	15.285	3.28998e-07	5.84632e-06	7.35744
TVvz5R54gp7X1wfuKI	ZNF549	zinc finger protein 549	256051	2.05283	6.15633	15.2765	3.30428e-07	5.86638e-06	7.35283
fSUs9G5SQSFx1H6cV4	FAM46A	family with sequence similarity 46, member A	55603	2.15569	10.4815	15.2742	3.30808e-07	5.86777e-06	7.35161
rvpF9v1nrUKOdXSB14	DNAJC12	DnaJ (Hsp40) homolog, subfamily C, member 12	56521	1.99101	7.09047	15.2588	3.33407e-07	5.90603e-06	7.34328
ldUuB4OKBOe3Xt_l1U	UQCC	ubiquinol-cytochrome c reductase complex chaperone	55245	-2.31369	8.50058	-15.2578	3.33571e-07	5.90603e-06	7.34275
KcSlfQzU6Ld94lMSpE	PTPRD	protein tyrosine phosphatase, receptor type, D	5789	-2.21284	4.1435	-15.2264	3.38962e-07	5.99602e-06	7.3257
HPqjiJ.lepJSBiux5c	FBLIM1	filamin binding LIM protein 1	54751	3.01516	6.16117	15.2185	3.40339e-07	6.01492e-06	7.32138
0Z.Wf5bkvMQRQUgRRY	GRIA3	glutamate receptor, ionotrophic, AMPA 3	2892	2.1277	5.77822	15.2151	3.40923e-07	6.01978e-06	7.31955
o57uHOPXCP1KnwqcH0	MAP3K1	mitogen-activated protein kinase kinase kinase 1	4214	2.65735	7.52605	15.2116	3.41531e-07	6.02505e-06	7.31766
rlSx6IA4B6j4VNCOfo	PIK3C3	phosphoinositide-3-kinase, class 3	5289	-2.61024	4.86701	-15.2057	3.42559e-07	6.03772e-06	7.31446
0h575QxdIdSoCIopTQ	SLC37A4	solute carrier family 37 (glucose-6-phosphate transporter), member 4	2542	2.41062	8.95747	15.2004	3.43486e-07	6.04311e-06	7.31158
6VUipzhGtHezVAnwt0	PDLIM3	PDZ and LIM domain 3	27295	2.30004	7.23038	15.2019	3.43234e-07	6.04311e-06	7.31236
cgHlCrnrmjoRw5JRj4	CYR61	cysteine-rich, angiogenic inducer, 61	3491	4.28444	10.7954	15.1954	3.44371e-07	6.05322e-06	7.30884
NdU7uu996K_3f60K4E	NDRG4	NDRG family member 4	65009	2.77072	9.13716	15.1912	3.45104e-07	6.05517e-06	7.30658
06np9S.zv1QOuPSe9Q	C20orf197	chromosome 20 open reading frame 197	284756	-2.99567	5.71048	-15.192	3.44974e-07	6.05517e-06	7.30698
o41hH6KJiq5K63.rl8	GDPD3	glycerophosphodiester phosphodiesterase domain containing 3	79153	-3.51747	5.30726	-15.1813	3.46854e-07	6.08041e-06	7.30119
Zz5Cu463p_rg.SqA4o	HOXC4	homeobox C4	3221	1.93725	7.72885	15.1659	3.496e-07	6.11754e-06	7.2928
E6RYtXTdaeqQR3i964	PRSS2	protease, serine, 2 (trypsin 2)	5645	-3.05578	4.31296	-15.1596	3.50746e-07	6.13207e-06	7.28931
ujggoYtvXqQnqaRXpQ	PARVB	parvin, beta	29780	-3.71488	4.90313	-15.1495	3.52555e-07	6.15265e-06	7.28384
TnUo7q497F6opzd4XU	PKDCC	protein kinase domain containing, cytoplasmic homolog (mouse)	91461	2.40228	5.75913	15.1412	3.54054e-07	6.17328e-06	7.27932
x5ErpVCWe0Xm3JShCc	STAP2	signal transducing adaptor family member 2	55620	2.37494	5.55526	15.1341	3.55355e-07	6.18524e-06	7.27541
W9VDXpAJUCNUq0oiFU	COPZ2	coatomer protein complex, subunit zeta 2	51226	-2.15444	6.40471	-15.134	3.55375e-07	6.18524e-06	7.27535
TGdtzlx6FO4l6R9VEE	C6orf129	chromosome 6 open reading frame 129	154467	2.36339	9.34665	15.1027	3.61129e-07	6.26866e-06	7.25825
KUuqB0kDHS4ERSjhkU	NR0B1	nuclear receptor subfamily 0, group B, member 1	190	-3.04676	5.48695	-15.1027	3.61133e-07	6.26866e-06	7.25824
cXSOUqt53JNLCz8kgE	SSR1	signal sequence receptor, alpha	6745	1.81661	10.7765	15.0881	3.63859e-07	6.31035e-06	7.25023
ZrieI0RR7PUl6uHiHc	C10orf58	chromosome 10 open reading frame 58	84293	-1.91351	11.2955	-15.0807	3.65248e-07	6.3288e-06	7.24617
uYd0KR7s5XkL6e3OJM	TMCO1	transmembrane and coiled-coil domains 1	54499	1.86589	11.3172	15.0741	3.66479e-07	6.34449e-06	7.24258
NuRfUqWbUkn1Xl27hM	MAGEA1	melanoma antigen family A, 1 (directs expression of antigen MZ2-E)	4100	-2.7886	5.71552	-15.064	3.68398e-07	6.37204e-06	7.23702
BlfRT7oOOV6fwr8nUQ	KLF9	Kruppel-like factor 9	687	3.17559	8.6933	15.039	3.73182e-07	6.44906e-06	7.22327
iCx9eaSOkSV9RaijSc	ERCC2	excision repair cross-complementing rodent repair deficiency, complementation group 2	2068	2.52787	8.02124	15.0201	3.76843e-07	6.50079e-06	7.21287
KSnTJJx7sgD1Vx9w.k	LMO4	LIM domain only 4	8543	2.51734	10.3123	15.0149	3.77854e-07	6.50845e-06	7.21002
9qrTqLkSTyEs.r0V7A	TMEM100	transmembrane protein 100	55273	-2.88049	5.56639	-15.0144	3.77955e-07	6.50845e-06	7.20973
f4UsFF9fQl9JV1J1C0	OLFML2B	olfactomedin-like 2B	25903	3.00985	9.45585	15.0013	3.80522e-07	6.53764e-06	7.20252
KbRNR7XTXLqr6flT9c	PPAP2A	phosphatidic acid phosphatase type 2A	8611	1.98825	6.29301	15.0006	3.80657e-07	6.53764e-06	7.20214
TR1XZIJ2p2v_79JpEw	SPTLC3	serine palmitoyltransferase, long chain base subunit 3	55304	-2.50825	7.34571	-15.0038	3.80027e-07	6.53764e-06	7.20391
E6tS_PsbJRKJXnOAoM	GATA2	GATA binding protein 2	2624	2.77569	4.99208	14.9556	3.8963e-07	6.66407e-06	7.17731
xInUrevfdcClSnu6VY	ZNF626	zinc finger protein 626	199777	2.08037	4.25411	14.9535	3.90072e-07	6.66407e-06	7.1761
iqkL.ZwRRCrd6VDi6I	SNORA62	small nucleolar RNA, H/ACA box 62	6044	-2.4796	6.41488	-14.9568	3.89395e-07	6.66407e-06	7.17795
oKZ9UH0x6SiriivR4k	ETV4	ets variant 4	2118	-2.54025	6.3558	-14.9539	3.89988e-07	6.66407e-06	7.17633
3U6L.KKo6X9a32R9TU	TNFRSF10D	tumor necrosis factor receptor superfamily, member 10d, decoy with truncated death domain	8793	-5.1001	5.19958	-14.9592	3.88919e-07	6.66407e-06	7.17925
xle716JP74WUHhBOco	TGM2	transglutaminase 2 (C polypeptide, protein-glutamine-gamma-glutamyltransferase)	7052	-2.08008	8.35315	-14.9127	3.98418e-07	6.8007e-06	7.15353
KecMsrQKokdflV716s	B3GALNT1	beta-1,3-N-acetylgalactosaminyltransferase 1 (globoside blood group)	8706	1.87648	6.8831	14.9053	3.99963e-07	6.82108e-06	7.1494
TVnVSUOmHMiEeo61_8	TMEM108	transmembrane protein 108	66000	-1.99396	6.47764	-14.9022	4.00606e-07	6.82607e-06	7.14769
609e9IOYXOul1x1_VU	SALL1	sal-like 1 (Drosophila)	6299	-4.22091	5.80553	-14.8981	4.01452e-07	6.83451e-06	7.14544
3X1KeQwUkK.0vAlc3k	PDGFD	platelet derived growth factor D	80310	3.57938	5.37989	14.8948	4.02143e-07	6.8403e-06	7.1436
uL6367TOjSKRC5Ip7o	GLRX	glutaredoxin (thioltransferase)	2745	-2.68538	9.43614	-14.8862	4.03958e-07	6.8592e-06	7.1388
HEKgSzc0cIuk0DtJXo	HGF	hepatocyte growth factor (hepapoietin A; scatter factor)	3082	-3.50394	5.01969	-14.8862	4.03959e-07	6.8592e-06	7.1388
3VKoIVApJABCLV3Akk	HMGA2	high mobility group AT-hook 2	8091	-3.98694	6.20152	-14.8789	4.05503e-07	6.87942e-06	7.13473
iSOGEH1_5Uya6ieX6Q	LAMP2	lysosomal-associated membrane protein 2	3920	2.27438	11.3901	14.8691	4.07577e-07	6.90258e-06	7.12929
668h3ouHqLqcgqhRe0	PTHLH	parathyroid hormone-like hormone	5744	2.5267	6.30367	14.8608	4.09347e-07	6.92653e-06	7.12467
BQXpPEvpd1_K6kSXpI	FOXO1	forkhead box O1	2308	2.79251	7.21627	14.8506	4.11518e-07	6.95723e-06	7.11902
uloEAOK7sgSrVEr_qE	ADAMTS1	ADAM metallopeptidase with thrombospondin type 1 motif, 1	9510	-2.92869	7.32751	-14.8386	4.14111e-07	6.99499e-06	7.11233
0SecnSEUCqwpUoT0zc	PLEKHA7	pleckstrin homology domain containing, family A member 7	144100	2.42428	5.2335	14.8293	4.16126e-07	7.01685e-06	7.10715
lXgFH1UnytXe8176XU	TBX19	T-box 19	9095	2.3507	5.54614	14.8007	4.22417e-07	7.10644e-06	7.09114
NJvdKcldXngCIFu6h0	HPCAL1	hippocalcin-like 1	3241	-2.94745	5.70156	-14.7985	4.22898e-07	7.10644e-06	7.08992
cDXmkgli9BNdelFh1w	NAMPT	nicotinamide phosphoribosyltransferase	10135	-4.2477	8.51953	-14.8	4.22566e-07	7.10644e-06	7.09076
0dW3111XpB542H_7d4	CBS	cystathionine-beta-synthase	875	3.01707	7.19389	14.7963	4.23397e-07	7.10868e-06	7.08867
9nrntSEoL135x3olPI	SERPINI1	serpin peptidase inhibitor, clade I (neuroserpin), member 1	5274	-2.32514	5.06609	-14.7776	4.27558e-07	7.1662e-06	7.07823
lZe9S6nSC0UFDHSiBU	ACOX2	acyl-CoA oxidase 2, branched chain	8309	-3.6013	8.67707	-14.7779	4.27499e-07	7.1662e-06	7.07838
ovtEinu7lcR4Uq.sAU	E2F7	E2F transcription factor 7	144455	-2.12935	8.93547	-14.7669	4.29965e-07	7.20035e-06	7.07224
E35Tklf.OiQtEMSSfk	TTTY15	testis-specific transcript, Y-linked 15 (non-protein coding)	64595	2.33849	4.32436	14.7549	4.32694e-07	7.23982e-06	7.06549
u6ni9GDyqSiegtlcoE	STK32B	serine/threonine kinase 32B	55351	3.19082	5.74461	14.7453	4.3487e-07	7.26999e-06	7.06013
0lsEgje4Io66.kXvXg	GXYLT1	glucoside xylosyltransferase 1	283464	-2.14222	8.06063	-14.7336	4.37563e-07	7.30874e-06	7.05354
9QT_iPusnOt_SfdueQ	TMEM22	transmembrane protein 22	80723	-1.94966	8.56642	-14.7287	4.38696e-07	7.32138e-06	7.05078
HwBKsuSvdbRB.d2UV0	C1QL4	complement component 1, q subcomponent-like 4	338761	2.40429	5.6088	14.7176	4.41255e-07	7.35778e-06	7.04457
uske9697_RlLqiIMCI	FAM43A	family with sequence similarity 43, member A	131583	2.62431	5.72222	14.7026	4.44762e-07	7.4099e-06	7.03612
NivJXmRsoeD0uM1cxE	ZFHX4	zinc finger homeobox 4	79776	2.19694	7.36669	14.6988	4.45646e-07	7.41828e-06	7.034
EygpN6oebvqeLiTd6c	HAGHL	hydroxyacylglutathione hydrolase-like	84264	-2.79814	5.47674	-14.6936	4.46887e-07	7.4326e-06	7.03104
o3qVxJeiBeiDXEVEgU	XAF1	XIAP associated factor 1	54739	2.94655	4.32379	14.6865	4.48566e-07	7.44147e-06	7.02703
rpT9IfqI4pp77T5414	RBPMS2	RNA binding protein with multiple splicing 2	348093	3.06046	7.56907	14.6757	4.51117e-07	7.4774e-06	7.02098
0X14_N94idg556EbFU	SHROOM3	shroom family member 3	57619	1.78276	8.56734	14.6645	4.53795e-07	7.51104e-06	7.01466
NgY5btS.mC1z1XXXtk	C1orf54	chromosome 1 open reading frame 54	79630	-3.19702	8.3743	-14.664	4.53917e-07	7.51104e-06	7.01437
cVdrdRuuzo3utPtXeQ	MAP1LC3A	microtubule-associated protein 1 light chain 3 alpha	84557	2.05169	11.1697	14.6487	4.5761e-07	7.5593e-06	7.00572
WqEQkplDrN6midEi98	ANGPTL4	angiopoietin-like 4	51129	-4.56214	5.62869	-14.6493	4.57472e-07	7.5593e-06	7.00604
lndF69.zqh.2._pB1I	LDB2	LIM domain binding 2	9079	2.79821	6.505	14.6437	4.58829e-07	7.57301e-06	7.00288
EeQEF1fVVti0.rh.jo	MRGPRF	MAS-related GPR, member F	116535	-3.53775	5.83422	-14.6361	4.60674e-07	7.59703e-06	6.99859
Zr3k4XJR56q.33MG_0	KCNMA1	potassium large conductance calcium-activated channel, subfamily M, alpha member 1	3778	-2.45913	8.47501	-14.6329	4.61442e-07	7.60326e-06	6.99681
BloWN0NHoOuep7agcE	TNRC6A	trinucleotide repeat containing 6A	27327	-2.04271	5.50043	-14.6312	4.6187e-07	7.60387e-06	6.99582
KX6t6v.4oKhMul3qeU	SLC9A5	solute carrier family 9 (sodium/hydrogen exchanger), member 5	6553	-1.832	7.72217	-14.6262	4.63103e-07	7.61773e-06	6.99297
ruiqTsoSq9w8e3uIvE	CA13	carbonic anhydrase XIII	377677	-2.51981	4.96613	-14.6243	4.63558e-07	7.61878e-06	6.99192
3heQe5ddUeRQBRIIY0	PRR16	proline rich 16	51334	2.30272	8.32649	14.6169	4.65372e-07	7.63571e-06	6.98775
roa1X1.Td6Xv496SSU	MCTP2	multiple C2 domains, transmembrane 2	55784	-2.99642	5.37279	-14.6171	4.65332e-07	7.63571e-06	6.98784
60syKX_TepekVnd5d4	GLT25D2	glycosyltransferase 25 domain containing 2	23127	2.96742	6.07436	14.6104	4.66975e-07	7.64912e-06	6.98408
fu7.Lty3kiJ7uPDAbo	ALDH5A1	aldehyde dehydrogenase 5 family, member A1	7915	2.36322	4.93018	14.6109	4.6686e-07	7.64912e-06	6.98434
3F3V.qj8O3rnll4v0I	DNAJB11	DnaJ (Hsp40) homolog, subfamily B, member 11	51726	1.88938	11.8576	14.6087	4.67397e-07	7.6496e-06	6.98311
NkGdd4Dn7f.3vlgMno	KIAA1199	KIAA1199	57214	2.91231	7.76423	14.5993	4.69748e-07	7.68163e-06	6.97776
cXl3juDSlTwIber_CU	DPYSL4	dihydropyrimidinase-like 4	10570	2.65933	9.90018	14.5976	4.70163e-07	7.68196e-06	6.97681
0aXqeIo0uH7_chFoUA	MMP28	matrix metallopeptidase 28	79148	3.59753	4.96239	14.5881	4.72546e-07	7.70796e-06	6.97141
BUgqnrABQAtcFXnapU	SMTN	smoothelin	6525	-3.26447	6.48875	-14.5882	4.72511e-07	7.70796e-06	6.97149
uNLXzzVJ_eKpKiJl30	PTPRF	protein tyrosine phosphatase, receptor type, F	5792	2.72603	7.82096	14.5811	4.743e-07	7.7301e-06	6.96745
6LFR2tuvuel36uLgXs	ACSS1	acyl-CoA synthetase short-chain family member 1	84532	3.27862	5.1446	14.5708	4.76916e-07	7.7468e-06	6.96158
ukiDTqJwX81Rf4RxXU	FZD7	frizzled homolog 7 (Drosophila)	8324	2.68652	6.98923	14.5724	4.76505e-07	7.7468e-06	6.9625
9goB4H4rpdfn7xMXqw	TSPAN7	tetraspanin 7	7102	-4.32476	5.22791	-14.5745	4.75976e-07	7.7468e-06	6.96368
fLh7y7uWeUl4ad7pNc	CDH24	cadherin 24, type 2	64403	-1.98834	5.2307	-14.5608	4.79445e-07	7.78138e-06	6.95593
ciXn1xchYFLGf4AU9o	HMX2	H6 family homeobox 2	3167	2.0093	4.63133	14.551	4.81969e-07	7.81585e-06	6.95032
fAx6451ciSilaC54ZI	ANKS1B	ankyrin repeat and sterile alpha motif domain containing 1B	56899	2.74936	5.1825	14.5236	4.89045e-07	7.91299e-06	6.93474
l3roFeVfFJfjpJqDes	POU2F2	POU class 2 homeobox 2	5452	-3.54299	5.30111	-14.5231	4.89179e-07	7.91299e-06	6.93445
QS47Yd.lRZTdSe_UIQ	C9orf72	chromosome 9 open reading frame 72	203228	-2.40827	5.0401	-14.5109	4.92384e-07	7.94831e-06	6.92747
irowrh0CgIYdBegdIo	SP110	SP110 nuclear body protein	3431	-2.62735	5.04317	-14.4981	4.95751e-07	7.99275e-06	6.92019
uYHfegrR0oEV1eXuQI	SUSD2	sushi domain containing 2	56241	4.07539	6.27327	14.4912	4.97571e-07	8.01547e-06	6.91627
WeFGdFdNS1MeM._QoE	FILIP1L	filamin A interacting protein 1-like	11259	3.56374	7.85547	14.4883	4.98355e-07	8.02145e-06	6.91459
ZmerQkhARYggpS7rBc	DYNC1H1	dynein, cytoplasmic 1, heavy chain 1	1778	-2.01537	11.5306	-14.4772	5.01318e-07	8.06226e-06	6.90825
E0LNfvhGlOFH9VupTo	HMOX1	heme oxygenase (decycling) 1	3162	-4.06325	9.91738	-14.4718	5.02766e-07	8.07244e-06	6.90517
ofu_QqQXbU.wekXSo8	FAM176A	family with sequence similarity 176, member A	84141	2.40331	10.9947	14.4659	5.04349e-07	8.09119e-06	6.90181
Ei0VOx5C3iiH1VahJE	KCNC4	potassium voltage-gated channel, Shaw-related subfamily, member 4	3749	-2.06104	4.4045	-14.4554	5.07216e-07	8.13048e-06	6.89575
E7X7lCxiNz76C3_szk	HSPA2	heat shock 70kDa protein 2	3306	-2.67699	5.88128	-14.4526	5.07952e-07	8.13559e-06	6.8942
QZqNfuSoInlepF6RRA	PDE9A	phosphodiesterase 9A	5152	3.94056	4.91413	14.4327	5.13411e-07	8.20952e-06	6.88277
f1XqC6o4iiC36fR.64	KHDC1	KH homology domain containing 1	80759	2.87241	5.30919	14.4336	5.13171e-07	8.20952e-06	6.88327
Ed2iSvih7ueHugoLpc	TGM5	transglutaminase 5	9333	2.43793	4.77306	14.4283	5.14619e-07	8.21229e-06	6.88026
BEn1JW_VR03ll.n.r4	LAMB3	laminin, beta 3	3914	-2.10335	8.25224	-14.4277	5.14805e-07	8.21229e-06	6.87987
WpKTu0iV9ES6jHC7_Y	LINGO2	leucine rich repeat and Ig domain containing 2	158038	-3.40114	4.86013	-14.4275	5.1485e-07	8.21229e-06	6.87978
N1X_r0.nv_X4oJhjlU	BRI3	brain protein I3	25798	-1.86276	12.2525	-14.4201	5.16896e-07	8.23819e-06	6.87554
c3giKUEl9V5fo94LvU	NUDT3	nudix (nucleoside diphosphate linked moiety X)-type motif 3	11165	1.76773	8.93555	14.4169	5.17774e-07	8.24544e-06	6.87372
KfCCV6UD.jXBfgs5fg	LAMP2	lysosomal-associated membrane protein 2	3920	2.09149	10.5338	14.4147	5.18396e-07	8.24859e-06	6.87244
cXvyOqi5U5Xe4LlQOY	RNF112	ring finger protein 112	7732	-2.51138	7.74395	-14.4065	5.20687e-07	8.27828e-06	6.86772
Ti9eLozmDf633YSuV8	XK	X-linked Kx blood group (McLeod syndrome)	7504	2.39135	5.38983	14.3971	5.23311e-07	8.31322e-06	6.86235
rvtkCqMN6gIRQNOp0c	DUSP6	dual specificity phosphatase 6	1848	-4.2465	7.00679	-14.3895	5.25473e-07	8.34075e-06	6.85794
3qmr67v9V_7FIkT18o	CTDP1	CTD (carboxy-terminal domain, RNA polymerase II, polypeptide A) phosphatase, subunit 1	9150	-2.29515	5.73913	-14.3867	5.26254e-07	8.34636e-06	6.85635
0igIDypdd43dnN5q14	CNDP2	CNDP dipeptidase 2 (metallopeptidase M20 family)	55748	-1.92212	10.9916	-14.3775	5.28859e-07	8.38084e-06	6.85107
x5MBSgOh3R6EcheUEU	ZNF649	zinc finger protein 649	65251	2.53477	5.42506	14.3645	5.32593e-07	8.43315e-06	6.84354
ZXb_yCK6IhHyLmnl2Y	SLIT3	slit homolog 3 (Drosophila)	6586	2.89418	6.00402	14.3435	5.38653e-07	8.50836e-06	6.83144
QgjcRmnpRTcUQfXXoU	SH3TC1	SH3 domain and tetratricopeptide repeats 1	54436	2.17984	3.97468	14.3371	5.40513e-07	8.53082e-06	6.82775
ToESkBW4.651_wdJXk	BCL11B	B-cell CLL/lymphoma 11B (zinc finger protein)	64919	-3.51273	5.33506	-14.334	5.41435e-07	8.53845e-06	6.82593
6q0bt.ri4ghcB16U00	AFAP1L2	actin filament associated protein 1-like 2	84632	2.11439	5.06132	14.3276	5.43303e-07	8.56098e-06	6.82224
WO_UG596pV7R5Z6OWY	PRKX	protein kinase, X-linked	5613	2.44706	5.28441	14.3118	5.47964e-07	8.62447e-06	6.8131
0vqDufpnhXmpN4et9Q	RCC2	regulator of chromosome condensation 2	55920	2.00963	11.3368	14.3079	5.49103e-07	8.62447e-06	6.81088
iYLSAHTTSmGV6aerog	ATP1A1	ATPase, Na+/K+ transporting, alpha 1 polypeptide	476	1.78215	12.225	14.3094	5.48678e-07	8.62447e-06	6.81171
KGlNN1xrFEpetE6hlk	FAM86A	family with sequence similarity 86, member A	196483	-1.93076	7.2504	-14.2959	5.52686e-07	8.66676e-06	6.80392
l0zjrGkkqLpVS8E6e4	KATNAL1	katanin p60 subunit A-like 1	84056	2.07904	7.945	14.2871	5.55336e-07	8.69431e-06	6.79881
B13ku4.JFejVTQUv_k	MAPKAP1	mitogen-activated protein kinase associated protein 1	79109	-2.12441	8.26263	-14.2879	5.55078e-07	8.69431e-06	6.7993
EShicef6Jir9ef_L4U	CDK19	cyclin-dependent kinase 19	23097	1.98132	9.65216	14.2854	5.55854e-07	8.69543e-06	6.79781
3LJ1F4IqOgXerSgEno	C11orf75	chromosome 11 open reading frame 75	56935	2.29686	7.38723	14.2559	5.64791e-07	8.82107e-06	6.78074
oV57X.wXu_1yFe2qS0	NEDD4L	neural precursor cell expressed, developmentally down-regulated 4-like	23327	-2.23409	7.83126	-14.2499	5.66636e-07	8.8428e-06	6.77725
rrqV6I4oq6lNfFUR.w	PTK7	PTK7 protein tyrosine kinase 7	5754	2.2563	6.33924	14.2417	5.69179e-07	8.87536e-06	6.77246
reF_FiFUMuQSHaOstY	DUSP6	dual specificity phosphatase 6	1848	-4.00139	6.64281	-14.2365	5.70781e-07	8.89322e-06	6.76945
H6ddfnVeeOu1xVgdQA	MFAP4	microfibrillar-associated protein 4	4239	-2.63485	6.08687	-14.2333	5.71768e-07	8.90148e-06	6.7676
W2RX01enlrVNfoqHCc	TTYH1	tweety homolog 1 (Drosophila)	57348	3.33706	5.30124	14.2245	5.74501e-07	8.93688e-06	6.76249
3qVItSW1J51.VL_P0M	CENPB	centromere protein B, 80kDa	1059	2.35026	10.8931	14.2132	5.78049e-07	8.98491e-06	6.7559
oERXERyHWBHrDSx5Mk	MN1	meningioma (disrupted in balanced translocation) 1	4330	2.52674	4.82388	14.2095	5.79237e-07	8.99619e-06	6.7537
opuh2cdb30SeX1IO70	C18orf55	chromosome 18 open reading frame 55	29090	-1.9609	10.2585	-14.201	5.81902e-07	9.03037e-06	6.74879
HKg7SShVNlNXu3cRns	BMP1	bone morphogenetic protein 1	649	2.45473	9.12539	14.1932	5.84379e-07	9.0616e-06	6.74424
u1CJ4O3_p6OnS9VSF4	GRK6	G protein-coupled receptor kinase 6	2870	1.89373	6.21871	14.1916	5.8491e-07	9.06261e-06	6.74327
NeHlSg0ILnuCnfmo6U	PI3	peptidase inhibitor 3, skin-derived	5266	-7.52822	7.50765	-14.1855	5.8684e-07	9.08529e-06	6.73974
cXnEnLuf8h.WWSHE.c	ZNF423	zinc finger protein 423	23090	2.76384	4.80675	14.1801	5.88564e-07	9.0986e-06	6.7366
6q16QlPqSISFEIkqT8	C3orf18	chromosome 3 open reading frame 18	51161	-1.8648	6.19583	-14.1799	5.88634e-07	9.0986e-06	6.73648
9X8ZSrighFKEOEk2rs	NLRP3	NLR family, pyrin domain containing 3	114548	-2.47898	6.96924	-14.1707	5.91588e-07	9.137e-06	6.73112
HSRJSAqnk.uVK0okD4	LPAR4	lysophosphatidic acid receptor 4	2846	1.95188	6.19405	14.1591	5.95348e-07	9.1878e-06	6.72433
osGi.IlKnjn_u6Ukd4	TAP1	transporter 1, ATP-binding cassette, sub-family B (MDR/TAP)	6890	2.03952	10.8747	14.1549	5.9674e-07	9.20198e-06	6.72183
ZrKqxxyoze6Tjzk9bI	GPM6A	glycoprotein M6A	2823	2.96811	7.15181	14.1489	5.98682e-07	9.21252e-06	6.71835
HXxXftQktCIJfp1e4I	CHI3L2	chitinase 3-like 2	1117	-2.20126	6.80396	-14.149	5.98664e-07	9.21252e-06	6.71838
r4TyB.f14sxU0Hf6o4	HAT1	histone acetyltransferase 1	8520	-2.30083	7.00981	-14.1484	5.98842e-07	9.21252e-06	6.71806
QAlidLxTKhK1F3HqV0	PLEKHG4	pleckstrin homology domain containing, family G (with RhoGef domain) member 4	25894	-2.63496	8.50788	-14.1432	6.00551e-07	9.22423e-06	6.71501
QrVG11zJ3jrpxEB4V0	EBF2	early B-cell factor 2	64641	-3.49225	5.04283	-14.1444	6.00176e-07	9.22423e-06	6.71568
TJyhF7rN.D7N19IL_c	DSTN	destrin (actin depolymerizing factor)	11034	2.18555	11.3188	14.1379	6.02286e-07	9.24359e-06	6.71192
uSpUbsyzezML57u3tc	EFNA1	ephrin-A1	1942	4.16216	5.56118	14.129	6.05241e-07	9.28164e-06	6.70668
KilNXgiX6Bumre51.w	CCNJL	cyclin J-like	79616	2.45821	5.53265	14.1187	6.08665e-07	9.29754e-06	6.70064
uUov4NTXqSTHiFeX8A	BIRC3	baculoviral IAP repeat containing 3	330	2.07617	5.06173	14.1198	6.08298e-07	9.29754e-06	6.70129
oYqrVQiNSntO4.Ouk4	GAB2	GRB2-associated binding protein 2	9846	1.71554	6.52168	14.1202	6.08171e-07	9.29754e-06	6.70151
cXFu7uv_q.b_r_r34Y	TOX2	TOX high mobility group box family member 2	84969	-5.23646	8.19136	-14.1202	6.08143e-07	9.29754e-06	6.70156
0ex69UInPT1ecXj9JE	ELOVL4	elongation of very long chain fatty acids (FEN1/Elo2, SUR4/Elo3, yeast)-like 4	6785	2.33953	7.63572	14.1162	6.0948e-07	9.3027e-06	6.69921
clf.Luzyjup6.n.cUU	CEP135	centrosomal protein 135kDa	9662	1.84386	8.63351	14.1069	6.12605e-07	9.34037e-06	6.69373
u4nufUluBf5FU71SNI	DTNA	dystrobrevin, alpha	1837	-3.62943	6.85741	-14.106	6.12908e-07	9.34037e-06	6.6932
WKg65Wo75UAuX6UZ60	AHRR	aryl-hydrocarbon receptor repressor	57491	-1.98277	4.50636	-14.0937	6.17041e-07	9.38867e-06	6.686
ESKB.nQpkjW0UtX4S0	TIAM2	T-cell lymphoma invasion and metastasis 2	26230	1.67259	5.24212	14.0905	6.18138e-07	9.39802e-06	6.6841
6SihpNOe3lh53idqe0	LGR6	leucine-rich repeat containing G protein-coupled receptor 6	59352	3.02685	4.80193	14.0773	6.22647e-07	9.40796e-06	6.67631
Qd9_dL1cDyeqo_ox.E	DIXDC1	DIX domain containing 1	85458	2.51817	7.216	14.0803	6.21608e-07	9.40796e-06	6.6781
NtN1sldUvuXXkT44uU	CSF1	colony stimulating factor 1 (macrophage)	1435	2.17862	5.64755	14.0793	6.21959e-07	9.40796e-06	6.6775
658vdHt163ueV53qjk	INPPL1	inositol polyphosphate phosphatase-like 1	3636	1.94582	10.1475	14.0826	6.20826e-07	9.40796e-06	6.67945
rciqi_JKZSp7TQTozg	FHL1	four and a half LIM domains 1	2273	1.81618	8.88926	14.0783	6.2228e-07	9.40796e-06	6.67694
QTgo1C6iC9LuF6t7bU	MRPL11	mitochondrial ribosomal protein L11	65003	-1.95163	5.07296	-14.0771	6.22693e-07	9.40796e-06	6.67623
ulJrj5x_Ky..EHFP1U	C3orf58	chromosome 3 open reading frame 58	205428	-2.73263	6.45273	-14.0801	6.21667e-07	9.40796e-06	6.678
i6p7sTu7lSq4u.dKPU	PTPN3	protein tyrosine phosphatase, non-receptor type 3	5774	-2.8922	4.79448	-14.086	6.19656e-07	9.40796e-06	6.68147
KVN0KLp6i3.VwfuqEU	GPSM3	G-protein signaling modulator 3	63940	2.55165	5.14913	14.0666	6.2632e-07	9.43238e-06	6.67001
9oen96_j9Kwju.ClIk	IGF2BP3	insulin-like growth factor 2 mRNA binding protein 3	10643	-2.11228	10.4303	-14.0655	6.26694e-07	9.43238e-06	6.66937
l6PUrei.1DvDsBIHpE	ZFP36L1	zinc finger protein 36, C3H type-like 1	677	-2.23472	8.89192	-14.0694	6.25355e-07	9.43238e-06	6.67166
3RKuXqeT_DNH1XeT.U	CHST4	carbohydrate (N-acetylglucosamine 6-O) sulfotransferase 4	10164	-2.26702	4.95718	-14.0661	6.26468e-07	9.43238e-06	6.66976
TK.f4NV06Xl6._9Je0	RPH3AL	rabphilin 3A-like (without C2 domains)	9501	1.90259	5.14918	14.0581	6.29246e-07	9.45617e-06	6.66502
ivdSKCuggFOpKLKD4s	GBP1	guanylate binding protein 1, interferon-inducible	2633	1.79857	7.99929	14.0546	6.30434e-07	9.46672e-06	6.663
Hl_uiV.tDOKO48lTN4	C11orf70	chromosome 11 open reading frame 70	85016	2.23355	7.18774	14.051	6.31711e-07	9.47859e-06	6.66083
Tr_JUgSXEqgAQnowUU	NUAK1	NUAK family, SNF1-like kinase, 1	9891	2.75964	7.11563	14.0429	6.34507e-07	9.50175e-06	6.6561
fSpP_tQvufNUyUoB3k	IL1A	interleukin 1, alpha	3552	-4.33887	6.03998	-14.0423	6.34718e-07	9.50175e-06	6.65574
uoKzSe6nD5RQ.SXlGM	AMOT	angiomotin	154796	3.09698	8.10575	14.0222	6.41787e-07	9.59809e-06	6.64387
WoxKHU0py76oFJWkl8	NIPAL3	NIPA-like domain containing 3	57185	2.01907	8.90024	14.0212	6.42139e-07	9.59809e-06	6.64328
61WC8DfnvOue75UAUU	ZNF491	zinc finger protein 491	126069	2.70776	4.87558	14.0011	6.49304e-07	9.68288e-06	6.63139
TlT0VOCKCXQjV_g_TU	CNGA3	cyclic nucleotide gated channel alpha 3	1261	-1.78225	4.40094	-14.0024	6.48846e-07	9.68288e-06	6.63215
BQn9Oe5HiMgHUVkmXk	SPTLC3	serine palmitoyltransferase, long chain base subunit 3	55304	-2.18893	7.32122	-13.9979	6.50438e-07	9.68544e-06	6.62952
fbh9J9GPthWuH1UueA	C17orf60	chromosome 17 open reading frame 60	284021	-2.34071	7.28039	-13.9965	6.50967e-07	9.68544e-06	6.62865
ZeEuC6evE1pCauH1NI	CPVL	carboxypeptidase, vitellogenic-like	54504	2.4217	5.79827	13.9919	6.52615e-07	9.70254e-06	6.62594
KeU4k7EF3onIJ10oCU	HEPH	hephaestin	9843	4.33068	5.03141	13.9835	6.55641e-07	9.73268e-06	6.62098
NZeuuCgaDZBAeHagLo	sep.04	septin 4	5414	3.01079	6.02998	13.9842	6.55405e-07	9.73268e-06	6.62137
WrOyCre0kROgJVT_RI	RAB11FIP2	RAB11 family interacting protein 2 (class I)	22841	-2.05669	7.55854	-13.9801	6.56884e-07	9.74369e-06	6.61895
f..USH56h6f0rPhJSU	FAM40B	family with sequence similarity 40, member B	57464	-1.77334	5.10063	-13.9765	6.58188e-07	9.74567e-06	6.61683
oB75eIVdd3REleU54c	PCBP3	poly(rC) binding protein 3	54039	-2.15067	4.95432	-13.9767	6.58099e-07	9.74567e-06	6.61697
fa_ubip9DuqNuvhXe8	SLC27A5	solute carrier family 27 (fatty acid transporter), member 5	10998	-2.76176	5.74105	-13.9752	6.58649e-07	9.74567e-06	6.61608
HqF4L0EFSrMlV9dQLU	PNLIPRP3	pancreatic lipase-related protein 3	119548	-4.18875	5.52379	-13.9742	6.59019e-07	9.74567e-06	6.61547
0OnEyQpNt_gWiD.dyE	NANP	N-acetylneuraminic acid phosphatase	140838	-2.20418	4.18861	-13.9684	6.61139e-07	9.7696e-06	6.61203
in0n9od69_jbtd1V2U	CITED4	Cbp/p300-interacting transactivator, with Glu/Asp-rich carboxy-terminal domain, 4	163732	3.85579	5.39821	13.965	6.62371e-07	9.77179e-06	6.61004
rpB1LSBJIDCblvSrUg	TNFSF13B	tumor necrosis factor (ligand) superfamily, member 13b	10673	-2.06322	5.495	-13.9639	6.62792e-07	9.77179e-06	6.60935
K7Im3VSBSFWJR2fXe4	SGPL1	sphingosine-1-phosphate lyase 1	8879	1.79364	7.62389	13.962	6.63477e-07	9.77449e-06	6.60825
NrrjoA7qEkgn84jrNM	RECQL	RecQ protein-like (DNA helicase Q1-like)	5965	-2.03323	5.75996	-13.9546	6.6621e-07	9.79993e-06	6.60384
6Tji71IqIJNnhViZK8	APBB1IP	amyloid beta (A4) precursor protein-binding, family B, member 1 interacting protein	54518	-3.15229	6.23438	-13.9546	6.66197e-07	9.79993e-06	6.60386
NpNSLwT91XR1fnrtMs	CRIPT	cysteine-rich PDZ-binding protein	9419	1.678	9.33197	13.9415	6.71057e-07	9.85634e-06	6.59607
rVSKASr84keEjt9XqQ	C18orf45	chromosome 18 open reading frame 45	85019	-2.46149	6.01518	-13.9381	6.72337e-07	9.8677e-06	6.59403
9wKRUu1WIqXSusqBJM	CSF3	colony stimulating factor 3 (granulocyte)	1440	-3.19686	5.01239	-13.9322	6.74527e-07	9.89239e-06	6.59054
Q3l97NF1CcygNKP__k	TIPRL	TIP41, TOR signaling pathway regulator-like (S. cerevisiae)	261726	2.16481	6.0729	13.922	6.78371e-07	9.94128e-06	6.58445
rB7jDVRKRPB75H.g7U	PDGFRA	platelet-derived growth factor receptor, alpha polypeptide	5156	2.86525	7.18098	13.9069	6.84068e-07	1.00172e-05	6.57548
iGBV3enka2fOkvURLI	CAMTA1	calmodulin binding transcription activator 1	23261	2.52252	5.13343	13.9004	6.86529e-07	1.00306e-05	6.57163
NA6IuyXip675eXVe58	PRKCDBP	protein kinase C, delta binding protein	112464	-2.64018	10.3387	-13.9007	6.86412e-07	1.00306e-05	6.57181
rXq1RKEll_Tvz4KO.k	SEMA7A	semaphorin 7A, GPI membrane anchor (John Milton Hagen blood group)	8482	-2.68869	7.20666	-13.9006	6.8645e-07	1.00306e-05	6.57175
0aj4oK1kSXt3nS_QwE	ADAM15	ADAM metallopeptidase domain 15	8751	2.08409	11.2273	13.8971	6.87789e-07	1.00415e-05	6.56966
T7lSiLAwe4EIp3lfK0	CHRDL1	chordin-like 1	91851	3.65242	5.56948	13.8832	6.93145e-07	1.01046e-05	6.56134
0U7r1fW6FJbDAiUKy4	BCKDHB	branched chain keto acid dehydrogenase E1, beta polypeptide	594	1.80841	8.36402	13.8835	6.93022e-07	1.01046e-05	6.56153
looq4jn95P344S.u9c	PRDM8	PR domain containing 8	56978	-2.3105	8.32426	-13.8813	6.93874e-07	1.01076e-05	6.56022
TCl_h31eKvl4D19Of0	SH2B3	SH2B adaptor protein 3	10019	-2.38156	11.9304	-13.8789	6.94802e-07	1.01136e-05	6.55878
6eoV0IoMUfO8R15HAo	HECW2	HECT, C2 and WW domain containing E3 ubiquitin protein ligase 2	57520	-2.51158	5.47602	-13.875	6.96313e-07	1.0128e-05	6.55645
iiipihinwAfdI0NuTU	TUBB2A	tubulin, beta 2A	7280	2.08355	8.92038	13.8721	6.97408e-07	1.01364e-05	6.55477
3rfEl9QDB1L6kVOJyg	PGM2	phosphoglucomutase 2	55276	1.75875	8.66291	13.8689	6.98678e-07	1.01472e-05	6.55282
NIuXXu9Suf7kzP93jU	C1orf52	chromosome 1 open reading frame 52	148423	2.05388	8.70899	13.8636	7.00752e-07	1.01698e-05	6.54964
BL9TeBVCHEnkoVKGVc	SEZ6L2	seizure related 6 homolog (mouse)-like 2	26470	-4.29251	6.771	-13.8552	7.04025e-07	1.02097e-05	6.54464
cT6QI7Euuvy5LigOOo	LIN7C	lin-7 homolog C (C. elegans)	55327	-2.0435	5.28962	-13.8463	7.07525e-07	1.02452e-05	6.53932
3OWiF2Lqx0hWQXnWAA	SPANXE	SPANX family, member E	171489	2.37166	6.2138	13.8343	7.12278e-07	1.03052e-05	6.53214
6eJh3H9Pv5Sbp2_e_U	ATP9A	ATPase, class II, type 9A	10079	1.85241	10.5757	13.8332	7.12725e-07	1.03052e-05	6.53147
TSBS0k9xBVIUW8NSNk	NOVA1	neuro-oncological ventral antigen 1	4857	-3.37185	5.20094	-13.8317	7.13302e-07	1.03058e-05	6.5306
Q5J51WuRWQSm.5Dkjs	TIMP2	TIMP metallopeptidase inhibitor 2	7077	1.91266	7.64518	13.8246	7.16147e-07	1.03393e-05	6.52633
3TfgLi67X_ik66OApk	XYLB	xylulokinase homolog (H. influenzae)	9942	-2.3304	5.71068	-13.8169	7.19243e-07	1.037e-05	6.5217
BtNCJZ5R611vx4Xp7s	LRRC33	leucine rich repeat containing 33	375387	-2.92701	5.34941	-13.8166	7.19342e-07	1.037e-05	6.52155
WXVLs95PtfFcjSVfe4	C18orf54	chromosome 18 open reading frame 54	162681	-1.68106	7.42435	-13.8044	7.2428e-07	1.04335e-05	6.51421
WhKIH.9TObkx3ew9S4	ATXN1	ataxin 1	6310	2.74372	6.28195	13.7992	7.26379e-07	1.04549e-05	6.51111
xl7UnV3VQgEE4OJB9I	GBP2	guanylate binding protein 2, interferon-inducible	2634	1.98075	9.39199	13.7811	7.33762e-07	1.05467e-05	6.50026
055155VOJ7lC7lSp5M	MT1A	metallothionein 1A	4489	-1.84019	13.8748	-13.7653	7.40283e-07	1.06326e-05	6.49076
HnjqJFdVIrQQ1PbwdI	C11orf71	chromosome 11 open reading frame 71	54494	2.12779	5.59141	13.7505	7.46469e-07	1.07056e-05	6.48183
EZb_oGQf4ohLmuh9Lg	C11orf67	chromosome 11 open reading frame 67	28971	1.85035	9.33771	13.7434	7.49471e-07	1.07373e-05	6.47753
f15OLqf4iKqCLi3iRg	MAGEA6	melanoma antigen family A, 6	4105	1.98691	5.40085	13.7251	7.57209e-07	1.08345e-05	6.4665
QoSHg6z2GLXpfTNWAU	LONRF3	LON peptidase N-terminal domain and ring finger 3	79836	-3.10114	5.67538	-13.724	7.57681e-07	1.08345e-05	6.46583
WH5Um4J3uOf3eVbhjo	GOLGA7B	golgin A7 family, member B	401647	-2.14152	5.29142	-13.7141	7.61875e-07	1.08691e-05	6.45991
NpQJE5KdevvXdAXueE	FBN2	fibrillin 2	2201	-3.0599	7.28372	-13.7149	7.61566e-07	1.08691e-05	6.46034
6hvwI7qJAJ4SJLUEVY	ZAK	sterile alpha motif and leucine zipper containing kinase AZK	51776	-3.3075	8.99138	-13.7138	7.62022e-07	1.08691e-05	6.4597
onk6SOXK6AyQAQpUp4	CA12	carbonic anhydrase XII	771	-5.15872	6.13656	-13.7119	7.62817e-07	1.08691e-05	6.45858
ic.PRbe5edC0fV5qV4	WTIP	Wilms tumor 1 interacting protein	126374	2.01015	5.55346	13.6988	7.68489e-07	1.09409e-05	6.45063
6SXZ.isVFte0nX4XOI	NID1	nidogen 1	4811	3.54011	5.30519	13.6871	7.73572e-07	1.09971e-05	6.44355
HiUdPH.yCXQwHtT5fo	IRX5	iroquois homeobox 5	10265	-2.51683	5.62514	-13.6729	7.79772e-07	1.10691e-05	6.43498
H10BkpQB2KRdTVQlyg	RLTPR	RGD motif, leucine rich repeats, tropomodulin domain and proline-rich containing	146206	-3.61833	5.5193	-13.6733	7.79618e-07	1.10691e-05	6.4352
QbkediEQueey8mfLhE	TASP1	taspase, threonine aspartase, 1	55617	1.68199	6.66448	13.6711	7.80563e-07	1.10723e-05	6.4339
BWbiZVXqDPgTDRd09Q	C17orf81	chromosome 17 open reading frame 81	23587	-2.23738	4.86785	-13.6664	7.82663e-07	1.10898e-05	6.43101
6X_0hTCL91ALrS.p6k	EYA1	eyes absent homolog 1 (Drosophila)	2138	-4.25734	5.32923	-13.6509	7.89508e-07	1.11748e-05	6.42166
lLIqO6uWeI0pLX4oyE	BMP4	bone morphogenetic protein 4	652	3.56726	6.11522	13.6429	7.93117e-07	1.12014e-05	6.41676
BlKOCoh6kId8ZVEeQ8	PPAP2A	phosphatidic acid phosphatase type 2A	8611	2.83582	9.68637	13.6429	7.93089e-07	1.12014e-05	6.4168
HOolP5CjkGgi16mgoo	PCSK5	proprotein convertase subtilisin/kexin type 5	5125	-2.44129	4.93233	-13.6437	7.92753e-07	1.12014e-05	6.41726
ThH5Ek6d5dEOOS0lF4	CTSZ	cathepsin Z	1522	5.13225	5.79725	13.6341	7.97072e-07	1.12154e-05	6.41142
6qu6r1vdX1XVHgv7nw	FIBCD1	fibrinogen C domain containing 1	84929	3.6398	7.01122	13.6337	7.97241e-07	1.12154e-05	6.41119
x5XtxFIQRKJ6tI9V0k	PAPSS2	3'-phosphoadenosine 5'-phosphosulfate synthase 2	9060	2.57033	8.4155	13.633	7.97564e-07	1.12154e-05	6.41076
6gighCgInikiKkK_gk	CALD1	caldesmon 1	800	2.09026	6.33258	13.6372	7.95674e-07	1.12154e-05	6.41331
Trr_33_8p7t1cJX5VE	KCNC4	potassium voltage-gated channel, Shaw-related subfamily, member 4	3749	-2.48266	5.9741	-13.6361	7.96167e-07	1.12154e-05	6.41264
HJy6k7gjPy0VIolLA4	ZNF302	zinc finger protein 302	55900	1.91588	8.54109	13.6317	7.98141e-07	1.12154e-05	6.40998
9Tt79SBLl_tNUTVaFU	EPHB4	EPH receptor B4	2050	2.05279	8.05334	13.6285	7.99603e-07	1.12279e-05	6.40802
3Sm5Uom7k7tIlP61NM	CIDEA	cell death-inducing DFFA-like effector a	1149	-2.8358	5.07015	-13.6254	8.01006e-07	1.12395e-05	6.40614
uSreR7gdV6IwsLUfyA	ST8SIA4	ST8 alpha-N-acetyl-neuraminide alpha-2,8-sialyltransferase 4	7903	2.79012	4.93049	13.613	8.06621e-07	1.12945e-05	6.39863
xexUuSgi.URSqg_z3k	ZNF32	zinc finger protein 32	7580	2.17702	7.80839	13.6129	8.06664e-07	1.12945e-05	6.39858
uXnlI7s4OlIN5NCV14	ME2	malic enzyme 2, NAD(+)-dependent, mitochondrial	4200	-2.11224	9.15663	-13.6151	8.05673e-07	1.12945e-05	6.3999
EHoKlJReRdcAKh55Ig	GRK6	G protein-coupled receptor kinase 6	2870	2.15955	6.78068	13.6039	8.10792e-07	1.1336e-05	6.39309
ZgH.OB94ntV_Q9BZL8	NNT	nicotinamide nucleotide transhydrogenase	23530	2.15803	8.16814	13.6044	8.10593e-07	1.1336e-05	6.39336
3Xvv55T6TgOlB7p7xI	TIPARP	TCDD-inducible poly(ADP-ribose) polymerase	25976	-2.2836	8.83539	-13.5944	8.15184e-07	1.13892e-05	6.38729
lv8kiXIQqUSFSUgmgE	MMP2	matrix metallopeptidase 2 (gelatinase A, 72kDa gelatinase, 72kDa type IV collagenase)	4313	-2.45169	8.19283	-13.5915	8.16506e-07	1.13995e-05	6.38555
lJ.cCUZ7tXQ8SKsoOo	SDC2	syndecan 2	6383	2.3503	6.50773	13.5845	8.19799e-07	1.14291e-05	6.38123
oj.o91F1VS3eReo9J0	C1orf198	chromosome 1 open reading frame 198	84886	2.81471	9.09452	13.5777	8.22938e-07	1.14401e-05	6.37712
9yupwuXVyKHU6eIp14	TMPRSS5	transmembrane protease, serine 5	80975	1.93075	4.58845	13.5801	8.21819e-07	1.14401e-05	6.37859
Qnoq7ej.c4nFQcW6Sk	CRYGS	crystallin, gamma S	1427	1.73488	6.73789	13.5812	8.2133e-07	1.14401e-05	6.37923
TlJakVUF0606EjIS54	RRAD	Ras-related associated with diabetes	6236	-6.37873	6.65815	-13.5788	8.22411e-07	1.14401e-05	6.37781
9OChisncenntFdeotc	LTC4S	leukotriene C4 synthase	4056	3.03088	4.89034	13.5748	8.24294e-07	1.14507e-05	6.37536
3tP.i61CXnv_BUSS6I	UTP14C	UTP14, U3 small nucleolar ribonucleoprotein, homolog C (yeast)	9724	1.7882	8.04233	13.5635	8.29598e-07	1.1508e-05	6.36847
3bpFLoy7iIPKeyBA6U	FGF2	fibroblast growth factor 2 (basic)	2247	-2.51624	6.34552	-13.5645	8.29131e-07	1.1508e-05	6.36907
fMIBXr4SKfTSnuupqo	ANKRD35	ankyrin repeat domain 35	148741	-2.64148	4.30866	-13.5522	8.34947e-07	1.15657e-05	6.36156
uxDKHvx5UXWXlJUVSU	C1QL1	complement component 1, q subcomponent-like 1	10882	2.5081	7.94164	13.5497	8.36161e-07	1.15743e-05	6.36
xIk7hXgUneFSggh1FU	PYROXD2	pyridine nucleotide-disulphide oxidoreductase domain 2	84795	1.99453	7.72594	13.5456	8.38102e-07	1.1593e-05	6.35751
imM9It1UhaS006S.SY	FILIP1L	filamin A interacting protein 1-like	11259	2.87616	7.65767	13.5414	8.40092e-07	1.16086e-05	6.35496
QK3XOrl6gtfgLoe90o	FHL3	four and a half LIM domains 3	2275	1.94794	8.48644	13.5366	8.42407e-07	1.16195e-05	6.35201
9gl7MATrEuLg5VTVQg	MEIS3P1	Meis homeobox 3 pseudogene 1	4213	2.43098	6.6581	13.5347	8.43324e-07	1.16239e-05	6.35084
Bo3OQMydRwKFMqCJSU	WIPF1	WAS/WASL interacting protein family, member 1	7456	-2.46162	6.15977	-13.5318	8.4472e-07	1.16349e-05	6.34906
BknRH2EL7nf0CFfv3k	IFNA8	interferon, alpha 8	3445	2.13427	8.10401	13.5121	8.54264e-07	1.1739e-05	6.33699
3uO7FMe7nUkDtT_7A4	ESRRG	estrogen-related receptor gamma	2104	1.71652	5.02208	13.5112	8.54691e-07	1.1739e-05	6.33645
ukUFLVq8jVA5yCUqOU	XKR8	XK, Kell blood group complex subunit-related family, member 8	55113	-1.66358	9.43593	-13.5135	8.53557e-07	1.1739e-05	6.33788
uEReUHkXN_F56kXq30	CTSC	cathepsin C	1075	1.81049	10.2445	13.5079	8.56305e-07	1.17457e-05	6.33442
rGXgljj6JDVJLgVKjk	PDK3	pyruvate dehydrogenase kinase, isozyme 3	5165	1.70088	7.99469	13.5067	8.56877e-07	1.17457e-05	6.33371
0rNy6AFwl1d3daRU8U	PARVA	parvin, alpha	55742	1.97835	7.3382	13.5031	8.58637e-07	1.17518e-05	6.3315
3V0fofiFfRBUkmdR9Q	FAM86B1	family with sequence similarity 86, member B1	85002	-1.73518	6.72716	-13.5037	8.58345e-07	1.17518e-05	6.33187
WfUfHt1Q5HiV9JFRko	HEY1	hairy/enhancer-of-split related with YRPW motif 1	23462	3.17353	5.92693	13.4743	8.72911e-07	1.19304e-05	6.31378
rr6UXQ0UlCOvn_1FIo	EFNB3	ephrin-B3	1949	3.5458	5.23855	13.4691	8.75502e-07	1.19574e-05	6.3106
BuSFKBEU8qJ9KlK_Og	ODF2L	outer dense fiber of sperm tails 2-like	57489	1.77754	6.59043	13.4598	8.80147e-07	1.20124e-05	6.30491
lul7oT8perjk.nfXv4	CNN3	calponin 3, acidic	1266	2.74669	11.8144	13.4551	8.82556e-07	1.20282e-05	6.30197
B515CAh24eVJlUp6Hg	EGFL7	EGF-like-domain, multiple 7	51162	2.30917	4.83377	13.4539	8.83152e-07	1.20282e-05	6.30125
ZrnC3jvf1ODT7rr4jo	RNASEL	ribonuclease L (2',5'-oligoisoadenylate synthetase-dependent)	6041	2.3079	6.04566	13.4562	8.81964e-07	1.20282e-05	6.30269
3e78KW7T0IlK62aoQE	CSTB	cystatin B (stefin B)	1476	-1.78961	13.2049	-13.4428	8.8877e-07	1.20808e-05	6.29443
BYM1WpC_hYlf4IMdII	TMEM156	transmembrane protein 156	80008	-3.32022	4.78519	-13.4442	8.88083e-07	1.20808e-05	6.29526
o_6vkMQHnfhDhz1eEs	PTPN22	protein tyrosine phosphatase, non-receptor type 22 (lymphoid)	26191	-3.56968	5.4623	-13.4426	8.88878e-07	1.20808e-05	6.2943
in7S1rfIjFd.XguKbk	CMTM7	CKLF-like MARVEL transmembrane domain containing 7	112616	2.02839	10.7053	13.4143	9.03404e-07	1.22697e-05	6.27688
KBkYaQkpFaKYiJfpAA	RRAD	Ras-related associated with diabetes	6236	-5.30028	6.89984	-13.4113	9.04992e-07	1.22827e-05	6.27499
KEX7C7Vd6.Xa66ZXgc	GATS	GATS, stromal antigen 3 opposite strand	352954	2.25461	6.27756	13.4021	9.09765e-07	1.23388e-05	6.26933
3k.6CetJySv96jtqIU	MYLIP	myosin regulatory light chain interacting protein	29116	2.55856	6.91334	13.3836	9.19477e-07	1.24532e-05	6.25792
Wkp63FHoU7B3LtfXj0	RARB	retinoic acid receptor, beta	5915	2.48074	7.21451	13.3814	9.20692e-07	1.2461e-05	6.2565
QnjgkgiqOZOkIH5fFU	QRSL1	glutaminyl-tRNA synthase (glutamine-hydrolyzing)-like 1	55278	-1.775	4.6476	-13.3788	9.22036e-07	1.24619e-05	6.25493
KO7npDSpZLu95l5Uic	MON1B	MON1 homolog B (yeast)	22879	-1.81156	8.29501	-13.379	9.21963e-07	1.24619e-05	6.25501
E9Up6BSrd38XXFU66Q	AGTRAP	angiotensin II receptor-associated protein	57085	-2.20582	7.97854	-13.3675	9.28081e-07	1.25349e-05	6.2479
Z1VdKEDcdSUY4guriU	PRPH	peripherin	5630	2.33648	6.55845	13.359	9.32609e-07	1.25873e-05	6.24267
ZdFXIb5QUgeG7hders	RRBP1	ribosome binding protein 1 homolog 180kDa (dog)	6238	1.69004	11.6584	13.339	9.43436e-07	1.27158e-05	6.23026
00nHeBI8cKU3XTdwqI	DDAH1	dimethylarginine dimethylaminohydrolase 1	23576	2.22727	8.24453	13.3351	9.45554e-07	1.27337e-05	6.22784
ES0LpatKbrjd9_Xbjs	NFASC	neurofascin	23114	-1.89308	6.43902	-13.3342	9.4607e-07	1.27337e-05	6.22726
TXW4mjSEXI4Trk_Ukg	GCOM1	GRINL1A complex locus	145781	-2.22166	4.7224	-13.3319	9.47299e-07	1.27414e-05	6.22586
HpKh7f9zv73sSd0kR0	KIAA1024	KIAA1024	23251	2.34102	6.363	13.3259	9.50591e-07	1.27681e-05	6.22213
rdQRbUvukndSCwySeE	RTTN	rotatin	25914	-1.85606	8.35651	-13.3265	9.50299e-07	1.27681e-05	6.22246
N3Leh7pUn6oX7udI00	L3MBTL1	l(3)mbt-like 1 (Drosophila)	26013	-2.13525	5.17052	-13.312	9.5825e-07	1.28621e-05	6.2135
WSdOV0O.M_7ze_reoQ	PRSS35	protease, serine, 35	167681	3.4553	8.39489	13.3103	9.5919e-07	1.28658e-05	6.21245
rO7ReiepHBT1CWWTZ8	GAA	glucosidase, alpha; acid	2548	2.31829	6.95124	13.3078	9.60627e-07	1.28762e-05	6.21084
WBQjRlHk8SXrkiQh3s	TMEM156	transmembrane protein 156	80008	-3.25356	6.19422	-13.3025	9.63574e-07	1.29069e-05	6.20754
l7pZ97tUUteVUAeFOA	WFDC3	WAP four-disulfide core domain 3	140686	-2.38942	5.46697	-13.2986	9.65709e-07	1.29266e-05	6.20516
WX_lPqL_ntXSJTWtCQ	C6orf64	chromosome 6 open reading frame 64	55776	2.24088	6.91342	13.2899	9.70595e-07	1.2983e-05	6.19973
9oVXFRXoOHO0kSJVEM	MEIS2	Meis homeobox 2	4212	-1.78774	4.73575	-13.2884	9.71468e-07	1.29858e-05	6.19876
ioMeCC6goFCeESl0eQ	SOCS2	suppressor of cytokine signaling 2	8835	3.42029	5.37911	13.2836	9.74146e-07	1.29948e-05	6.1958
QyoCJX.MlRbLrq4el0	CHRNA9	cholinergic receptor, nicotinic, alpha 9	55584	-2.50887	4.89423	-13.2845	9.73621e-07	1.29948e-05	6.19638
0UuayX_1fTl.Q94uoo	PHF16	PHD finger protein 16	9767	1.65427	8.36934	13.2795	9.76487e-07	1.30172e-05	6.19322
930o72EgEUJuO4V_Kc	PPP2R2B	protein phosphatase 2, regulatory subunit B, beta	5521	1.63693	6.80502	13.2694	9.82196e-07	1.30843e-05	6.18695
6LJP1cU0JT7.uU9KIo	ICK	intestinal cell (MAK-like) kinase	22858	2.66801	8.2137	13.2615	9.86744e-07	1.31354e-05	6.18198
6N0lF9dKdHUXE1Ut5Q	CTF1	cardiotrophin 1	1489	-2.17811	4.99555	-13.2595	9.87866e-07	1.31354e-05	6.18076
KHF6P4HaHSFXNRVRUY	LRP5	low density lipoprotein receptor-related protein 5	4041	2.4032	4.96637	13.2519	9.92224e-07	1.31818e-05	6.17602
oINde6XefsSB6gEEfo	COL4A5	collagen, type IV, alpha 5	1287	1.61024	9.46324	13.2494	9.93655e-07	1.31918e-05	6.17447
KlI6X6vw16dLl0SPu4	ZNF300	zinc finger protein 300	91975	2.18912	4.77465	13.2439	9.96861e-07	1.32254e-05	6.171
KTRdHVIgL60ndUnR0k	LRRC8D	leucine rich repeat containing 8 family, member D	55144	1.64614	7.5957	13.2421	9.9789e-07	1.323e-05	6.16989
iX4xUf.uDFxVfelGuU	TINF2	TERF1 (TRF1)-interacting nuclear factor 2	26277	-1.86073	9.19388	-13.2235	1.00874e-06	1.3347e-05	6.15825
HWAhSWScVIDXhHQhMU	ENPP2	ectonucleotide pyrophosphatase/phosphodiesterase 2	5168	-2.81094	7.37222	-13.2255	1.00755e-06	1.3347e-05	6.15953
0t7nhVLii6tSAxtLhc	CCL3L1	chemokine (C-C motif) ligand 3-like 1	6349	-3.94436	5.26159	-13.2235	1.00877e-06	1.3347e-05	6.15823
fLlPRR5tep.GIU5CGo	RALGDS	ral guanine nucleotide dissociation stimulator	5900	2.14949	9.69435	13.2186	1.01162e-06	1.33756e-05	6.15519
Enk_d54ns_AU4epUe0	FAM50B	family with sequence similarity 50, member B	26240	-3.17643	5.38291	-13.2085	1.01758e-06	1.34453e-05	6.14887
xJag_eq.I5H.3.iLCo	NAA30	N(alpha)-acetyltransferase 30, NatC catalytic subunit	122830	-2.16645	6.88762	-13.2038	1.02039e-06	1.34733e-05	6.1459
QuXm7AUSXSFJzqiKEE	FSTL3	follistatin-like 3 (secreted glycoprotein)	10272	2.40977	8.07522	13.1993	1.02307e-06	1.34995e-05	6.14308
0rd_.oLhwST.pOICVw	PDCD10	programmed cell death 10	11235	-2.74068	5.90155	-13.1966	1.02468e-06	1.35116e-05	6.14139
KuOEoRBdA0uuX3z1wY	C9orf41	chromosome 9 open reading frame 41	138199	-2.25637	5.13324	-13.195	1.02563e-06	1.3515e-05	6.14039
f9ygfhuOqfXiiataJo	ACSS2	acyl-CoA synthetase short-chain family member 2	55902	-2.46709	4.69352	-13.1938	1.02634e-06	1.35152e-05	6.13965
ifeyn17VIlDzoLCp9U	DMBX1	diencephalon/mesencephalon homeobox 1	127343	2.43092	4.88518	13.1911	1.02795e-06	1.35273e-05	6.13796
cqqIPUrl8MwL_CfTUU	RNF128	ring finger protein 128	79589	-2.27079	5.37577	-13.183	1.03286e-06	1.35644e-05	6.13283
lS.0sOLoSwuuneSOlU	DIS3L	DIS3 mitotic control homolog (S. cerevisiae)-like	115752	1.68237	8.6051	13.17	1.04068e-06	1.36579e-05	6.12471
lodIH5OUUgiUTnJoF8	ZNF597	zinc finger protein 597	146434	2.01306	4.09814	13.159	1.0474e-06	1.37184e-05	6.11778
ipV5fUTlVFP.f5a.k4	DLG4	discs, large homolog 4 (Drosophila)	1742	-1.6248	8.71512	-13.1603	1.04662e-06	1.37184e-05	6.11859
Ker.S7XJoOQspJSVt4	NFIX	nuclear factor I/X (CCAAT-binding transcription factor)	4784	2.24504	12.104	13.157	1.04866e-06	1.37257e-05	6.11648
Tobs.rnHd7hRQ6tL5w	NAV3	neuron navigator 3	89795	-3.49628	6.69322	-13.1506	1.05255e-06	1.3758e-05	6.11251
NTFTiS0vVF3n9UJeaw	SERAC1	serine active site containing 1	84947	2.27732	6.90049	13.1492	1.05344e-06	1.37604e-05	6.1116
uo9LiXn9l57d46d6Qo	ARHGAP24	Rho GTPase activating protein 24	83478	1.94494	8.17479	13.1474	1.05453e-06	1.37626e-05	6.11048
9VKmeuCAyoAeeX1oMk	PCDHB5	protocadherin beta 5	26167	-2.95844	5.39623	-13.1461	1.05532e-06	1.37626e-05	6.10967
0oQ56UeU97vSAhziF4	UACA	uveal autoantigen with coiled-coil domains and ankyrin repeats	55075	2.65897	5.98314	13.1349	1.0623e-06	1.3839e-05	6.10258
iE26a5beJ7Jq6f79S8	OSBPL5	oxysterol binding protein-like 5	114879	2.84276	7.10636	13.1267	1.0674e-06	1.38961e-05	6.09742
N5VZ4Z9X5b6f6O3_eQ	PTGES	prostaglandin E synthase	9536	-6.1013	7.49579	-13.1218	1.07044e-06	1.39264e-05	6.09436
0SU5CShIOuHq5X64ns	TMED3	transmembrane emp24 protein transport domain containing 3	23423	1.61358	12.6479	13.1052	1.08095e-06	1.40445e-05	6.08383
BeSI0N6Kfe.eT3lGIk	IL17D	interleukin 17D	53342	2.66502	7.2923	13.1011	1.08351e-06	1.40589e-05	6.08129
QlHwSd6tXv8U16iQpU	WFDC1	WAP four-disulfide core domain 1	58189	2.42581	4.43257	13.0978	1.08565e-06	1.4068e-05	6.07916
uvt0HX6xKvT0BVQnuI	ITGA1	integrin, alpha 1	3672	2.24258	6.15557	13.0981	1.08544e-06	1.4068e-05	6.07938
00DYIvuB7zVPgCFiX4	POSTN	periostin, osteoblast specific factor	10631	4.39018	5.12323	13.093	1.08868e-06	1.40978e-05	6.07617
EF3.vqgq6T3nhRJHUE	NRBP2	nuclear receptor binding protein 2	340371	1.61591	9.62093	13.0776	1.09858e-06	1.42166e-05	6.06642
clPfF5V8d4fPqAqIHk	CDK6	cyclin-dependent kinase 6	1021	2.66762	9.20441	13.0759	1.09967e-06	1.42213e-05	6.06535
x77o3dLvwTrl_TOsDk	HNMT	histamine N-methyltransferase	3176	1.95873	6.71265	13.0691	1.10409e-06	1.42532e-05	6.06104
ZW47EbGGLEAKn16FKQ	COL8A1	collagen, type VIII, alpha 1	1295	1.92978	8.67855	13.0665	1.1058e-06	1.42532e-05	6.05937
WSeum6H2OIXgrkkQm4	C9orf142	chromosome 9 open reading frame 142	286257	1.78006	9.89437	13.0705	1.10321e-06	1.42532e-05	6.06189
N7q9CJXeH7gg.nld8I	CCPG1	cell cycle progression 1	9236	1.67816	8.62218	13.0675	1.10511e-06	1.42532e-05	6.06004
Hk3WKcxF4KBL.hbWlU	C4orf14	chromosome 4 open reading frame 14	84273	1.62116	9.42712	13.067	1.10545e-06	1.42532e-05	6.0597
Hs5.f5fvXvdKuGHlFI	GRSF1	G-rich RNA sequence binding factor 1	2926	1.72647	10.3635	13.0561	1.11257e-06	1.43309e-05	6.0528
9CF0l1SmZClOPiCeiA	SMTN	smoothelin	6525	-2.76202	5.98182	-13.0495	1.11692e-06	1.4368e-05	6.04859
NJHXLd6XujUuc97RQU	MYO5C	myosin VC	55930	1.81348	5.82727	13.0467	1.11872e-06	1.43816e-05	6.04686
xreslBB_kH1HX3RduI	STX6	syntaxin 6	10228	1.61655	8.60716	13.0419	1.12189e-06	1.44129e-05	6.0438
K6oCu8IOLU3SUMufrs	TBX18	T-box 18	9096	-3.34477	5.06494	-13.0407	1.1227e-06	1.44138e-05	6.04303
cL5QJdeUJ9QJRW_hUI	STAP2	signal transducing adaptor family member 2	55620	2.67461	5.00087	13.0352	1.12638e-06	1.44515e-05	6.03951
Nh7uCW.u63U7K57vVo	KIAA0355	KIAA0355	9710	1.60658	8.87307	13.0324	1.12822e-06	1.4456e-05	6.03775
H_R4iKCoSSi4rgipog	INO80	INO80 homolog (S. cerevisiae)	54617	-1.61431	5.07171	-13.0335	1.12749e-06	1.4456e-05	6.03845
0t3szin1V6rXk86x.U	CSMD2	CUB and Sushi multiple domains 2	114784	-2.7058	7.63425	-13.0159	1.13922e-06	1.45778e-05	6.02729
xS4Hwzv3uIuEie5W.M	B4GALT6	UDP-Gal:betaGlcNAc beta 1,4- galactosyltransferase, polypeptide 6	9331	-2.92703	4.94486	-13.0013	1.14915e-06	1.46953e-05	6.01795
Hf3n5Pls3ub19Netek	TSPAN9	tetraspanin 9	10867	2.25912	10.5364	12.9944	1.15382e-06	1.47356e-05	6.01358
6Mnd8666Xrjqhbf3.E	DCLK1	doublecortin-like kinase 1	9201	1.87329	7.24375	12.9947	1.1536e-06	1.47356e-05	6.01378
BSHqBKlSg3u6xAXk64	F2RL1	coagulation factor II (thrombin) receptor-like 1	2150	-3.1103	4.9837	-12.9855	1.15989e-06	1.47937e-05	6.00793
E4BKZc.DYSIVRcf6l4	KCTD5	potassium channel tetramerisation domain containing 5	54442	-1.72196	7.47581	-12.9791	1.16431e-06	1.48403e-05	6.00383
uqeojiurejf90ibdTk	SIDT2	SID1 transmembrane family, member 2	51092	3.54302	8.71559	12.969	1.17132e-06	1.49102e-05	5.99736
KUnCVIVbo9yMj.IpJI	S1PR5	sphingosine-1-phosphate receptor 5	53637	2.2999	5.45648	12.9693	1.17108e-06	1.49102e-05	5.99758
lcvpyUw9dX79j5S8gk	C11orf54	chromosome 11 open reading frame 54	28970	1.83374	7.22441	12.9676	1.17227e-06	1.49126e-05	5.99648
QUaQqpjXNOHwTQmZL0	CADPS	Ca++-dependent secretion activator	8618	-3.4217	6.11597	-12.962	1.17613e-06	1.49519e-05	5.99295
WxN5R0liqFedEl9xOs	LEPRE1	leucine proline-enriched proteoglycan (leprecan) 1	64175	2.12054	9.36389	12.9539	1.18183e-06	1.49949e-05	5.98774
uggpeH555oPKKgC7OY	UBE2G2	ubiquitin-conjugating enzyme E2G 2 (UBC7 homolog, yeast)	7327	-1.8748	4.63814	-12.9542	1.18163e-06	1.49949e-05	5.98792
opRpn6DXr756Od.5jw	RARRES3	retinoic acid receptor responder (tazarotene induced) 3	5920	2.9805	8.21285	12.9468	1.18678e-06	1.49954e-05	5.98324
BGm6KH.W4lIY56KKz0	ABCA7	ATP-binding cassette, sub-family A (ABC1), member 7	10347	2.45483	6.05842	12.9497	1.1848e-06	1.49954e-05	5.98503
fYoLoKTXdBXpUglc0A	CSAG2	CSAG family, member 2	728461	2.3194	5.62504	12.949	1.18525e-06	1.49954e-05	5.98462
lCnF6Zfqp7V0Lzdd5w	FXYD5	FXYD domain containing ion transport regulator 5	53827	-1.70418	12.0619	-12.9511	1.18376e-06	1.49954e-05	5.98598
rsfflKiSR5O7jr7_U0	PDE4D	phosphodiesterase 4D, cAMP-specific	5144	-2.58436	6.02472	-12.9479	1.186e-06	1.49954e-05	5.98394
KS7gsL3TUE.delNT3U	SLC6A15	solute carrier family 6 (neutral amino acid transporter), member 15	55117	-2.69053	6.4403	-12.9462	1.18725e-06	1.49954e-05	5.98281
97u.3mlejDnsk9Ktj4	EXOSC6	exosome component 6	118460	1.88798	10.2597	12.9435	1.18912e-06	1.49995e-05	5.98111
026KI4KS6ERJOiA19k	SCARA3	scavenger receptor class A, member 3	51435	-2.77033	6.40023	-12.9446	1.18835e-06	1.49995e-05	5.98181
6RMIEnF91H66RCKyoo	DOCK3	dedicator of cytokinesis 3	1795	-3.26835	5.22311	-12.9418	1.19033e-06	1.50051e-05	5.98001
3tRAl93VNfl71.sfUo	LIG3	ligase III, DNA, ATP-dependent	3980	1.58901	7.45349	12.9384	1.19276e-06	1.5026e-05	5.97781
fgQrpK6olfxX3rgvAU	C11orf54	chromosome 11 open reading frame 54	28970	1.55073	6.379	12.9313	1.19779e-06	1.50796e-05	5.97329
3aZ9UkUE7BaTv1JIIQ	CCND1	cyclin D1	595	-1.7686	12.2616	-12.923	1.2037e-06	1.51443e-05	5.96798
W1e7J4PVCV5PsSVVHU	NOTCH3	notch 3	4854	3.33322	8.6119	12.9201	1.20578e-06	1.51606e-05	5.96612
xByFFJO9O1IXaS6bkc	TULP4	tubby like protein 4	56995	1.8692	9.73112	12.9055	1.21626e-06	1.52826e-05	5.95679
uuiK8iUlEfgXDFeV_E	CDH6	cadherin 6, type 2, K-cadherin (fetal kidney)	1004	2.37565	5.12447	12.8976	1.222e-06	1.53447e-05	5.95171
oN6iUS4VJRenSnL1A8	SIRPA	signal-regulatory protein alpha	140885	2.88598	6.99251	12.8951	1.2238e-06	1.53476e-05	5.95013
Kei8oqXushJuDTgDCU	IKBIP	IKBKB interacting protein	121457	1.7416	6.06348	12.882	1.23346e-06	1.54587e-05	5.94166
B5PoQdRV9fpflXlZcQ	ZDHHC24	zinc finger, DHHC-type containing 24	254359	1.66167	7.79948	12.8793	1.23542e-06	1.54734e-05	5.93994
fuL7dKFW0eYb4R13V8	RBM38	RNA binding motif protein 38	55544	2.63175	6.15911	12.8744	1.23905e-06	1.54989e-05	5.93678
QRltaupcktnU.Nn4jc	MT1M	metallothionein 1M	4499	-3.68181	4.75045	-12.8606	1.24927e-06	1.56167e-05	5.92793
Q5JTSQooUoFaYeK59Q	NT5M	5',3'-nucleotidase, mitochondrial	56953	2.535	5.18668	12.8543	1.25394e-06	1.5665e-05	5.92391
uRIp6Lw3giRR913d14	LRFN5	leucine rich repeat and fibronectin type III domain containing 5	145581	-3.78519	5.52277	-12.8493	1.25771e-06	1.5702e-05	5.92067
cSgowCPnqEFKCRed3U	CPEB1	cytoplasmic polyadenylation element binding protein 1	64506	-2.40967	4.08113	-12.8477	1.25893e-06	1.57072e-05	5.91962
x11MT_Ent6lfOiTEug	NAE1	NEDD8 activating enzyme E1 subunit 1	8883	-2.6095	5.39674	-12.8432	1.26231e-06	1.57392e-05	5.91674
ZXxeqQvJT7dUtO.FFQ	TMTC1	transmembrane and tetratricopeptide repeat containing 1	83857	3.32033	8.54809	12.8398	1.26489e-06	1.57575e-05	5.91453
r1FlZCvKkyL7dfVBGg	SCARA3	scavenger receptor class A, member 3	51435	-2.1602	8.62735	-12.8391	1.26539e-06	1.57575e-05	5.91411
Qq_9wenT3x_rhd5Oko	FBXO32	F-box protein 32	114907	2.43682	5.7378	12.828	1.27384e-06	1.58526e-05	5.90693
xynEjSRVJVi4RP1Sfo	GPANK1	G patch domain and ankyrin repeats 1	7918	-1.79781	6.13289	-12.8134	1.28501e-06	1.59814e-05	5.89752
lA.iUjgVWiVFJRTudE	SIGLEC15	sialic acid binding Ig-like lectin 15	284266	-3.91068	5.90654	-12.8055	1.29111e-06	1.60471e-05	5.89241
Zdd0ngRXX9HVA5AS3c	DMD	dystrophin	1756	1.76911	6.30783	12.8015	1.29426e-06	1.60759e-05	5.88979
WfdpAEq5R.SeEB_6uI	ZNF667	zinc finger protein 667	63934	3.09914	5.24676	12.7985	1.29652e-06	1.60937e-05	5.8879
uqX6syIknSC01SV3g0	TMX4	thioredoxin-related transmembrane protein 4	56255	1.95552	7.7063	12.7953	1.29905e-06	1.61148e-05	5.8858
Ee956oV29Z3ezsJ5uQ	GATSL3	GATS protein-like 3	652968	-1.80763	6.96949	-12.7935	1.30044e-06	1.61187e-05	5.88465
ZhZqOrtpuFKXidXt3U	RPLP0	ribosomal protein, large, P0	6175	-1.59821	11.1013	-12.7906	1.30271e-06	1.61294e-05	5.88277
9oHTlIJV6_3gKzn8dI	TPM1	tropomyosin 1 (alpha)	7168	2.55365	7.67314	12.7806	1.31053e-06	1.62159e-05	5.87631
r_7v.Xrn0Im7kqQuW0	CBX2	chromobox homolog 2	84733	2.55939	7.31044	12.7531	1.3324e-06	1.64761e-05	5.85846
o3eVzqne15FXSo6YSQ	DGAT1	diacylglycerol O-acyltransferase 1	8694	2.16512	7.77183	12.7455	1.3385e-06	1.65305e-05	5.85354
0f7fl7OSV27DGuDyLo	VAV3	vav 3 guanine nucleotide exchange factor	10451	2.11679	4.78955	12.7456	1.33844e-06	1.65305e-05	5.85359
KoUunoEkQKofQXnuF4	NMRAL1	NmrA-like family domain containing 1	57407	-2.21341	5.05949	-12.7341	1.3477e-06	1.6623e-05	5.84615
69WfVWH0Rpp9oUHV0c	PODXL2	podocalyxin-like 2	50512	2.62246	5.04531	12.7269	1.35359e-06	1.66746e-05	5.84145
c6S4ApSpTToorziXnk	PGCP	plasma glutamate carboxypeptidase	10404	1.69265	7.49515	12.72	1.35923e-06	1.67335e-05	5.83696
WRcHu6SKfT8rdEHRyE	ZNF415	zinc finger protein 415	55786	2.16876	6.66161	12.7017	1.37434e-06	1.69088e-05	5.82504
KWuXa0d6qS.I57gPAU	KIAA0182	KIAA0182	23199	2.41119	7.42811	12.6939	1.38082e-06	1.69563e-05	5.81997
crpRMJTz0cs4cvu3pI	GHR	growth hormone receptor	2690	-2.97409	5.07651	-12.6912	1.38303e-06	1.69728e-05	5.81824
TokAVe6GFY4l5zEE4E	ID2	inhibitor of DNA binding 2, dominant negative helix-loop-helix protein	3398	2.28368	9.63828	12.6817	1.39099e-06	1.70597e-05	5.81205
xfSgu0yR26HK.TqECk	C12orf43	chromosome 12 open reading frame 43	64897	-1.65121	7.79011	-12.6619	1.40778e-06	1.72548e-05	5.7991
uY4uasoluK593nuEBg	C17orf70	chromosome 17 open reading frame 70	80233	2.36908	9.81206	12.6601	1.40932e-06	1.72629e-05	5.79792
cSVXknCD7Ph7XRJp.0	TDP1	tyrosyl-DNA phosphodiesterase 1	55775	-1.94722	5.95857	-12.6565	1.41236e-06	1.72891e-05	5.7956
910RHf.V95fRf5bq6E	FMO2	flavin containing monooxygenase 2 (non-functional)	2327	2.89824	5.22084	12.6548	1.4138e-06	1.7296e-05	5.7945
ZoEIAdygVXgVQiKihU	BOLA1	bolA homolog 1 (E. coli)	51027	-2.00813	4.18738	-12.6528	1.41558e-06	1.73069e-05	5.79314
Tld2bA_gXXXsCSkif4	BCAR3	breast cancer anti-estrogen resistance 3	8412	1.81984	9.65892	12.6515	1.41666e-06	1.73091e-05	5.79232
flQJu581Cq9Jz14fRo	MAP6D1	MAP6 domain containing 1	79929	2.68858	7.43589	12.644	1.42312e-06	1.73772e-05	5.78741
r3ug_u1e8kOkiFJeiU	SAP18	Sin3A-associated protein, 18kDa	10284	1.57051	7.7779	12.6428	1.42414e-06	1.73788e-05	5.78663
EQklMeOFEkFJ1Gl45I	CTSA	cathepsin A	5476	-2.12068	10.8589	-12.641	1.4257e-06	1.7387e-05	5.78545
roC6BSA65Qp7p71f24	STK19	serine/threonine kinase 19	8859	2.17814	8.7997	12.6384	1.42795e-06	1.74035e-05	5.78375
HSQOXr3gq0ap7QSu9c	FRMD3	FERM domain containing 3	257019	2.39114	5.93717	12.635	1.4309e-06	1.74176e-05	5.78152
rRyp6DKEkhVIJBMeTo	RNF175	ring finger protein 175	285533	-1.70953	5.91485	-12.6355	1.43045e-06	1.74176e-05	5.78187
x1o13.jeVKAqOT4R3U	CBLN2	cerebellin 2 precursor	147381	2.48057	4.72471	12.6311	1.43432e-06	1.74316e-05	5.77895
ZtZL1Sg.tS_M8VwlXs	SERINC5	serine incorporator 5	256987	2.18882	5.13997	12.6275	1.43742e-06	1.74316e-05	5.77662
6p1QpTggjsQpuXQsVY	STARD10	StAR-related lipid transfer (START) domain containing 10	10809	2.01711	8.16604	12.6281	1.43688e-06	1.74316e-05	5.77702
xhpdlfueNem97ulrkk	NPDC1	neural proliferation, differentiation and control, 1	56654	1.84979	6.81777	12.6302	1.4351e-06	1.74316e-05	5.77836
fU6KhUypyEf4pCSinc	MESP1	mesoderm posterior 1 homolog (mouse)	55897	3.15121	6.12331	12.6218	1.44238e-06	1.74588e-05	5.7729
xHlXUn5FSRReLcFJsw	CEND1	cell cycle exit and neuronal differentiation 1	51286	-1.85788	7.99712	-12.6204	1.44364e-06	1.74588e-05	5.77196
Zl2lOS99FCpxSiFN0g	GCH1	GTP cyclohydrolase 1	2643	-2.10305	4.69594	-12.6188	1.44504e-06	1.74588e-05	5.77091
oUgF37vflylSu9eklA	FAM127A	family with sequence similarity 127, member A	8933	1.72091	11.7975	12.6139	1.44935e-06	1.74892e-05	5.7677
01BXNAw4H3SIpN6rXo	TMEM154	transmembrane protein 154	201799	-2.3682	7.81826	-12.6145	1.44878e-06	1.74892e-05	5.76812
WRv9U.le6dHt8Q0ee4	LPXN	leupaxin	9404	-2.2353	10.5081	-12.6098	1.45295e-06	1.75217e-05	5.76502
ovcevcR7iukOo.nSOU	ALDH4A1	aldehyde dehydrogenase 4 family, member A1	8659	2.35405	6.39082	12.6028	1.45917e-06	1.75859e-05	5.76041
idA58qBv0.dPTqgKSU	KDSR	3-ketodihydrosphingosine reductase	2531	-2.09339	8.56276	-12.6011	1.46068e-06	1.75932e-05	5.75929
cXorcjmvtHgrqiD.Js	ABCC9	ATP-binding cassette, sub-family C (CFTR/MRP), member 9	10060	-3.1107	4.83018	-12.5976	1.46378e-06	1.76196e-05	5.75701
WKgj5UpR4SiY1XDoxU	UBR7	ubiquitin protein ligase E3 component n-recognin 7 (putative)	55148	-1.86683	7.98512	-12.5961	1.46511e-06	1.76247e-05	5.75603
ElEK6595TyGS8oo5B4	MRE11A	MRE11 meiotic recombination 11 homolog A (S. cerevisiae)	4361	1.95518	5.91009	12.579	1.48048e-06	1.77877e-05	5.74476
rLx6ecRKhFVF.0qTVM	CACNA1C	calcium channel, voltage-dependent, L type, alpha 1C subunit	775	-2.45617	4.59204	-12.58	1.47957e-06	1.77877e-05	5.74542
NFA1Ar3pUX7SKfUV50	THNSL2	threonine synthase-like 2 (S. cerevisiae)	55258	3.0906	4.81704	12.5766	1.48262e-06	1.78024e-05	5.7432
opQDUkjImIu4jpIooE	C9orf30	chromosome 9 open reading frame 30	91283	-1.74892	9.5699	-12.5689	1.48958e-06	1.7875e-05	5.73814
uAEmnregoF4nGJZppI	PSEN1	presenilin 1	5663	-2.26841	5.05158	-12.5678	1.49059e-06	1.78761e-05	5.73741
6ooxU2WEdF7JF0cFPY	GPR98	G protein-coupled receptor 98	84059	2.18967	5.89851	12.5628	1.49516e-06	1.79088e-05	5.73411
xHuohSaLqKiGSyEiEg	G0S2	G0/G1switch 2	50486	-3.20541	5.80143	-12.56	1.49766e-06	1.79277e-05	5.73231
Nd63i0H9nqgBc6BceQ	SLC38A1	solute carrier family 38, member 1	81539	-2.5201	10.0626	-12.5566	1.5008e-06	1.79543e-05	5.73005
ZAxQr1bwQPGl3n56A4	SLC16A6	solute carrier family 16, member 6 (monocarboxylic acid transporter 7)	9120	-2.87126	5.14752	-12.5548	1.50247e-06	1.79633e-05	5.72884
cS.0j7p1KX7v3T8LJE	ST8SIA4	ST8 alpha-N-acetyl-neuraminide alpha-2,8-sialyltransferase 4	7903	2.74025	4.59037	12.5451	1.51134e-06	1.80581e-05	5.72249
KhJXu_50odHeeeugHQ	KDSR	3-ketodihydrosphingosine reductase	2531	-1.77409	9.32211	-12.5395	1.51653e-06	1.81091e-05	5.71879
Hnt6oVwi.3Re9LdNwU	S100A16	S100 calcium binding protein A16	140576	-1.67723	11.9125	-12.5373	1.51857e-06	1.81224e-05	5.71734
cedO1ySvSCHklC9I7A	ISM1	isthmin 1 homolog (zebrafish)	140862	-2.17363	5.41107	-12.5345	1.52122e-06	1.81363e-05	5.71545
QZcruSjd.BLJCnje3o	SERPINB1	serpin peptidase inhibitor, clade B (ovalbumin), member 1	1992	-4.81003	5.48832	-12.5341	1.52161e-06	1.81363e-05	5.71518
uklAkodfpQUYyILXjo	TIMM9	translocase of inner mitochondrial membrane 9 homolog (yeast)	26520	-1.68785	8.88448	-12.5076	1.54648e-06	1.84215e-05	5.69768
xkb2XUml4.HE6dNIFA	LAMA1	laminin, alpha 1	284217	-2.47119	4.59155	-12.4991	1.55454e-06	1.84949e-05	5.69206
6e39eRp77ufZ4u6utc	PNCK	pregnancy up-regulated non-ubiquitously expressed CaM kinase	139728	2.45357	6.17797	12.4968	1.5567e-06	1.85065e-05	5.69056
Nien0qguc9EoUzUUV0	YPEL1	yippee-like 1 (Drosophila)	29799	2.10439	5.13172	12.4961	1.55741e-06	1.85065e-05	5.69007
6mvSRT4Iv9cT2inld4	INO80C	INO80 complex subunit C	125476	-2.50802	9.30013	-12.4943	1.55913e-06	1.85156e-05	5.68888
WnvYXotJcQZfQWfXk4	VPS28	vacuolar protein sorting 28 homolog (S. cerevisiae)	51160	1.73232	10.1398	12.4894	1.56379e-06	1.85597e-05	5.68566
NnlE7Sl85wq4sPU65E	TLR4	toll-like receptor 4	7099	2.84533	5.48983	12.4858	1.56718e-06	1.8566e-05	5.68332
oV3gR9T7zlFSAXHovE	ITM2B	integral membrane protein 2B	9445	2.48809	12.1157	12.4871	1.56596e-06	1.8566e-05	5.68416
Tkh.l..QK6JuDFIKNQ	ID2	inhibitor of DNA binding 2, dominant negative helix-loop-helix protein	3398	2.14286	8.87005	12.4861	1.56694e-06	1.8566e-05	5.68349
lvk.TqXqr9ckijPolU	VAV3	vav 3 guanine nucleotide exchange factor	10451	-2.38391	5.63621	-12.4776	1.57514e-06	1.8643e-05	5.67785
ueQUrXd5FH554RlhZc	CCL3L1	chemokine (C-C motif) ligand 3-like 1	6349	-3.87225	6.26994	-12.4771	1.5756e-06	1.8643e-05	5.67753
xg1P7TSg0AVEtT7gu4	GAS1	growth arrest-specific 1	2619	2.38107	5.66975	12.4718	1.58079e-06	1.86931e-05	5.67398
rMAlaK64df5J1LvlJk	TTLL7	tubulin tyrosine ligase-like family, member 7	79739	1.66055	7.08651	12.4676	1.58486e-06	1.87298e-05	5.6712
otXqXgNBXTRY6dR1TQ	MVP	major vault protein	9961	-1.66314	10.7625	-12.4634	1.58888e-06	1.87659e-05	5.66847
6VFEqt19SlHShP.J90	PPT2	palmitoyl-protein thioesterase 2	9374	1.67604	6.67815	12.4503	1.60181e-06	1.89072e-05	5.65971
3UVbWP6t444qSMXB0o	PTHLH	parathyroid hormone-like hormone	5744	2.83214	7.01387	12.4483	1.60377e-06	1.89109e-05	5.6584
WJeRGp_rq9f6II7p6A	C2CD2	C2 calcium-dependent domain containing 2	25966	-1.90363	9.65178	-12.448	1.60407e-06	1.89109e-05	5.65819
xjpUt9zVUXACFCT45U	RNASET2	ribonuclease T2	8635	2.40422	10.6393	12.446	1.60606e-06	1.89114e-05	5.65686
KKeP0jt0UQIKKMKiYo	ZNF331	zinc finger protein 331	55422	2.04124	4.75866	12.4464	1.60558e-06	1.89114e-05	5.65718
E1SgulteJlOnR1WuS0	STK24	serine/threonine kinase 24	8428	-2.36316	5.36105	-12.4444	1.60759e-06	1.89181e-05	5.65582
TJJVu7OeuSvcJAuJ5U	LRRC37A4	leucine rich repeat containing 37, member A4 (pseudogene)	55073	2.5424	4.66637	12.4428	1.60919e-06	1.89252e-05	5.65475
3gpJVUvT9JfUucRUfc	MICAL2	microtubule associated monoxygenase, calponin and LIM domain containing 2	9645	-2.83703	6.80496	-12.4418	1.61014e-06	1.89252e-05	5.65411
oRUZkfEYghPTp.qSCg	PDLIM3	PDZ and LIM domain 3	27295	2.0053	7.85436	12.4332	1.61875e-06	1.8992e-05	5.64835
QZiV67oe63s4Nu7B7o	DGKQ	diacylglycerol kinase, theta 110kDa	1609	1.66385	8.77668	12.4316	1.62031e-06	1.89962e-05	5.64731
WhR3t_79RJeQvS1KOc	TEK	TEK tyrosine kinase, endothelial	7010	-2.33636	5.34533	-12.4308	1.62105e-06	1.89962e-05	5.64682
WhXNB6IlRCkyoMiAKg	ATP2B1	ATPase, Ca++ transporting, plasma membrane 1	490	-2.08292	4.97114	-12.4283	1.62358e-06	1.90144e-05	5.64513
WnW3lSQL_FA2JL0GFE	ZBTB20	zinc finger and BTB domain containing 20	26137	1.74831	9.39956	12.419	1.63296e-06	1.91127e-05	5.63891
ElRn2IfKiS5f0g.lR0	POLR3G	polymerase (RNA) III (DNA directed) polypeptide G (32kD)	10622	-2.05564	5.79515	-12.4176	1.63435e-06	1.91174e-05	5.638
NXSjqidHWIEogNBPks	RNF130	ring finger protein 130	55819	2.30857	8.10875	12.4116	1.64043e-06	1.91771e-05	5.63398
Qkun0egA67pyT9X_LQ	HOPX	HOP homeobox	84525	2.0557	7.84232	12.3969	1.65534e-06	1.93282e-05	5.62421
HSKSgCQolIPCK_rS3k	PPIA	peptidylprolyl isomerase A (cyclophilin A)	5478	-1.7692	7.34473	-12.3938	1.6585e-06	1.93419e-05	5.62215
finrhvSX_0MBe07mjU	GPER	G protein-coupled estrogen receptor 1	2852	-2.15546	8.5162	-12.3947	1.65763e-06	1.93419e-05	5.62271
67li914ZGC47stjnmA	EBF2	early B-cell factor 2	64641	-2.3279	4.9853	-12.3883	1.6642e-06	1.93851e-05	5.61844
ot9VR9V1CFe70.rvXo	TGFB3	transforming growth factor, beta 3	7043	2.25168	8.11834	12.3674	1.68581e-06	1.96134e-05	5.6045
Hp.0Pe6H_xT_n0X7Hk	STX6	syntaxin 6	10228	1.5458	8.64235	12.3605	1.69299e-06	1.96617e-05	5.59991
EtEd1CJElNN1RrFEpc	FAM86B1	family with sequence similarity 86, member B1	85002	-1.85018	6.13177	-12.3607	1.69277e-06	1.96617e-05	5.60005
rQhICISiE4t.looAkk	MMP1	matrix metallopeptidase 1 (interstitial collagenase)	4312	-2.75428	5.31067	-12.3616	1.69186e-06	1.96617e-05	5.60063
iiklMviV4_USFSRUkA	HSPB2	heat shock 27kDa protein 2	3316	2.48716	5.19193	12.3577	1.69595e-06	1.96726e-05	5.59803
EUlcJSV53lwux1IIB0	AGXT2L2	alanine-glyoxylate aminotransferase 2-like 2	85007	1.60921	6.99741	12.3583	1.69527e-06	1.96726e-05	5.59846
HtNxHt9Bli9ZBt9ZCk	DRD4	dopamine receptor D4	1815	1.95959	7.08002	12.354	1.69979e-06	1.96937e-05	5.59558
iRwF4H.Qdb666ikmpI	EI24	etoposide induced 2.4 mRNA	9538	1.72349	10.1871	12.3547	1.69905e-06	1.96937e-05	5.59605
reuQpfFJXJdyR93C5Q	SLC22A5	solute carrier family 22 (organic cation/carnitine transporter), member 5	6584	1.64842	6.77335	12.3505	1.70355e-06	1.97255e-05	5.5932
6w1bzod7dSiKrc1FXk	BTN3A1	butyrophilin, subfamily 3, member A1	11119	1.81853	7.07746	12.3285	1.72687e-06	1.99837e-05	5.5785
ffqXfWlRLUhnRf1a.8	LBX2	ladybird homeobox 2	85474	-2.0422	4.9434	-12.3251	1.73059e-06	2.00149e-05	5.57617
TXS6n0LjTeXTSLLTkE	TM4SF18	transmembrane 4 L six family member 18	116441	3.30353	5.37076	12.3224	1.73344e-06	2.00358e-05	5.5744
Nee665U3z14x54l6q4	SORL1	sortilin-related receptor, L(DLR class) A repeats containing	6653	2.11956	5.17004	12.318	1.73817e-06	2.00787e-05	5.57145
Bt8KIesoopOgFAKW7s	MEIS1	Meis homeobox 1	4211	1.64852	7.45769	12.2954	1.76279e-06	2.0351e-05	5.55625
in1HyTyitOUxB0bOak	MYPN	myopalladin	84665	-2.26148	4.95857	-12.2803	1.77943e-06	2.05187e-05	5.5461
cSCZPVCHTSldh4AvdI	COASY	CoA synthase	80347	-1.55517	8.44303	-12.2747	1.78563e-06	2.05781e-05	5.54234
cvYiWLe6kd3l9ORe18	CD81	CD81 molecule	975	1.52354	13.5541	12.2691	1.79187e-06	2.06256e-05	5.53857
0ddILSZKCJef6EaiAI	CYB5A	cytochrome b5 type A (microsomal)	1528	-1.4917	9.85167	-12.27	1.79089e-06	2.06256e-05	5.53916
QGSUg18Le7v3u3Qh6k	TUFT1	tuftelin 1	7286	2.388	8.39235	12.2657	1.79573e-06	2.06424e-05	5.53624
c7t3l_38ih9JtQh6pU	PLLP	plasmolipin	51090	2.20865	5.30495	12.265	1.79651e-06	2.06424e-05	5.53577
BS4MBTTflHFV14JRJI	CXCL12	chemokine (C-X-C motif) ligand 12	6387	4.60329	6.35609	12.2631	1.79863e-06	2.06482e-05	5.5345
TpR4VJV0g1RHUNf1P0	OSBP2	oxysterol binding protein 2	23762	-3.02947	6.63654	-12.2626	1.79914e-06	2.06482e-05	5.53419
05KVyf6Big_oj1KLSo	ZW10	ZW10, kinetochore associated, homolog (Drosophila)	9183	1.52671	9.31429	12.2598	1.80227e-06	2.06621e-05	5.53231
ESSOKRzOZ9QHXgXhBQ	BEX4	brain expressed, X-linked 4	56271	-3.34653	5.75858	-12.2596	1.80247e-06	2.06621e-05	5.53219
3R6mFkVun93qYWrVIc	MDK	midkine (neurite growth-promoting factor 2)	4192	1.7028	5.33543	12.257	1.80546e-06	2.06842e-05	5.5304
Tnn4jh7rVV8h1cJWLg	RLBP1	retinaldehyde binding protein 1	6017	1.87931	4.58431	12.256	1.80662e-06	2.06853e-05	5.52971
TZeN.gBHESp57R9UqU	LRRC32	leucine rich repeat containing 32	2615	3.49565	6.68455	12.2523	1.8107e-06	2.07198e-05	5.52727
Hekkk3HjqAu6N_g3SI	AASDH	aminoadipate-semialdehyde dehydrogenase	132949	1.68565	7.60939	12.2483	1.81532e-06	2.07606e-05	5.52451
ufXxQuB1OlUCRSODvs	MERTK	c-mer proto-oncogene tyrosine kinase	10461	2.6691	4.87956	12.2466	1.81719e-06	2.07697e-05	5.5234
TVKHn3g55x_P3901Rk	SLC2A14	solute carrier family 2 (facilitated glucose transporter), member 14	144195	-2.71037	5.45169	-12.2353	1.83004e-06	2.09043e-05	5.51578
QmVX31I7DICd5XNEKo	RASSF2	Ras association (RalGDS/AF-6) domain family member 2	9770	2.77916	5.15893	12.2298	1.83636e-06	2.0952e-05	5.51205
NUe57Qk049akv9P8e4	HS6ST2	heparan sulfate 6-O-sulfotransferase 2	90161	3.31989	4.79432	12.2271	1.83948e-06	2.09752e-05	5.51022
xR56eVPnujqsiei0RM	JPH2	junctophilin 2	57158	2.46924	5.93239	12.2164	1.85178e-06	2.11032e-05	5.50302
ER6dKLhJWD5fEs0QKk	C14orf149	chromosome 14 open reading frame 149	112849	-1.49603	8.89212	-12.2101	1.85918e-06	2.11751e-05	5.4987
W5wTXVU1QeRfAM5O0U	NCOA1	nuclear receptor coactivator 1	8648	1.59408	8.51534	12.2039	1.86636e-06	2.12444e-05	5.49454
Bvi9AKGZommWlfRSSU	SMAGP	small cell adhesion glycoprotein	57228	-1.84482	5.96871	-12.2012	1.8695e-06	2.12677e-05	5.49272
inL5RQUPx44OCVKoeU	PLCE1	phospholipase C, epsilon 1	51196	1.69473	6.93763	12.1949	1.87688e-06	2.13393e-05	5.48846
TChtGpV3Ao9uudNVCc	LTBR	lymphotoxin beta receptor (TNFR superfamily, member 3)	4055	1.62534	8.61279	12.1908	1.88174e-06	2.1382e-05	5.48567
9YTsaEhsMfn3iXVLf0	MCM3AP-AS1	MCM3AP antisense RNA 1 (non-protein coding)	114044	-1.9222	5.99153	-12.1827	1.89134e-06	2.14411e-05	5.48016
ocv.0ZeQ36Lcr5ft3U	ANKRD57	ankyrin repeat domain 57	65124	-2.10132	7.53646	-12.1834	1.89053e-06	2.14411e-05	5.48063
EicTuwgpXk7s4tc96k	NCAM2	neural cell adhesion molecule 2	4685	-2.16963	4.30766	-12.1849	1.88867e-06	2.14411e-05	5.48169
iouYrnhCAyiKYgsafQ	PPARGC1B	peroxisome proliferator-activated receptor gamma, coactivator 1 beta	133522	-2.72642	5.27776	-12.1833	1.89056e-06	2.14411e-05	5.48061
uVQdC7RdfVSdVSkgMs	THRA	thyroid hormone receptor, alpha (erythroblastic leukemia viral (v-erb-a) oncogene homolog, avian)	7067	2.13829	6.36004	12.1723	1.90368e-06	2.15684e-05	5.47313
HoJ.TYvgSh8Bg00qFo	LAMA4	laminin, alpha 4	3910	3.13548	5.82717	12.1692	1.90739e-06	2.15972e-05	5.47102
ldV1JTsLXXj3s0TiEU	RCAN3	RCAN family member 3	11123	2.3356	5.58829	12.1683	1.90844e-06	2.15972e-05	5.47043
cUBHdXFT15Sd5df9B0	BTG2	BTG family, member 2	7832	1.884	6.21631	12.1661	1.91109e-06	2.16021e-05	5.46893
0dOiBUqhJ65A9IHip0	TJP2	tight junction protein 2 (zona occludens 2)	9414	-1.65302	7.90313	-12.1667	1.91035e-06	2.16021e-05	5.46935
rXn6YfSwnEnCVNpaAI	AKR1C2	aldo-keto reductase family 1, member C2 (dihydrodiol dehydrogenase 2; bile acid binding protein; 3-alpha hydroxysteroid dehydrogenase, type III)	1646	-1.87094	7.1419	-12.165	1.91242e-06	2.16046e-05	5.46818
9VL1qe36mC4B7uII6U	EEF1G	eukaryotic translation elongation factor 1 gamma	1937	-1.50531	12.3965	-12.1613	1.91687e-06	2.16423e-05	5.46566
oQpMVX1Biiz3sOOLU0	PPAP2A	phosphatidic acid phosphatase type 2A	8611	2.67918	8.34649	12.1473	1.93384e-06	2.18212e-05	5.45613
Z_oKfqJSji7andu7kA	STK19	serine/threonine kinase 19	8859	1.86531	8.57315	12.1382	1.94492e-06	2.19336e-05	5.44995
Krrborr9LqDhB.rPoo	LOC728643	heterogeneous nuclear ribonucleoprotein A1 pseudogene	728643	-2.02594	9.06324	-12.1213	1.96571e-06	2.21552e-05	5.43845
lAGKVHmH_4J5qI549o	sep.06	septin 6	23157	2.43279	5.25846	12.1168	1.97135e-06	2.22059e-05	5.43535
NgVSgCgitgUFeaCiTo	SIRPA	signal-regulatory protein alpha	140885	3.38874	9.20604	12.1112	1.97829e-06	2.22473e-05	5.43155
KmuIV6TRhCDUceNE6E	C15orf23	chromosome 15 open reading frame 23	90417	-1.61697	8.25728	-12.1111	1.97845e-06	2.22473e-05	5.43147
0keQSHcUiOQIgmIikU	BHMT2	betaine--homocysteine S-methyltransferase 2	23743	-2.72856	5.36212	-12.1119	1.97738e-06	2.22473e-05	5.43205
xd6Z60LRKEWCAU0bEY	EFEMP1	EGF containing fibulin-like extracellular matrix protein 1	2202	4.11538	8.43941	12.1083	1.98188e-06	2.22473e-05	5.42959
3IBLuikpmNJYHcqH64	FOXN3	forkhead box N3	1112	1.75863	8.34059	12.1083	1.98186e-06	2.22473e-05	5.4296
ElfgfrbygE1EeCKBeE	ZNF559	zinc finger protein 559	84527	1.45397	7.07501	12.1088	1.98127e-06	2.22473e-05	5.42992
ifeztLST8OFFx7uRJE	PAQR3	progestin and adipoQ receptor family member III	152559	-1.753	8.3959	-12.1067	1.98388e-06	2.2257e-05	5.4285
HRaeR6PTS7wfX_KCeU	AQP11	aquaporin 11	282679	2.30188	6.62655	12.1003	1.99196e-06	2.23347e-05	5.4241
KkkAlBnNKUm.wByACI	BZW1	basic leucine zipper and W2 domains 1	9689	-2.16933	4.95212	-12.0977	1.99516e-06	2.23577e-05	5.42237
9TNQvR3t9eJLoI0z54	TRAF5	TNF receptor-associated factor 5	7188	2.22204	6.01348	12.0967	1.9965e-06	2.23599e-05	5.42164
3WMbonfIQMf6S7uYno	AP1S1	adaptor-related protein complex 1, sigma 1 subunit	1174	-2.36622	10.784	-12.0856	2.01048e-06	2.25035e-05	5.41409
W4iXQbobrQsYi6V4aI	KLC1	kinesin light chain 1	3831	-1.50817	9.63478	-12.0824	2.01455e-06	2.25361e-05	5.41191
iX06C1_d5uk3tJ.0X8	MAP7	microtubule-associated protein 7	9053	1.70789	4.72844	12.0774	2.02094e-06	2.25946e-05	5.40848
iRH.58Sq4Puy64Idp8	HPSE	heparanase	10855	-1.68999	6.1466	-12.0734	2.02602e-06	2.26282e-05	5.40576
WuqFJIwNUV9fie2ex0	KLHDC3	kelch domain containing 3	116138	2.21088	9.57782	12.0697	2.03079e-06	2.26555e-05	5.40322
o3SfBOgOKNUUlUgV3o	EMR1	egf-like module containing, mucin-like, hormone receptor-like 1	2015	-2.39951	5.24319	-12.0695	2.03104e-06	2.26555e-05	5.40309
iFw_6OOPmSoqsbpF30	PTPRJ	protein tyrosine phosphatase, receptor type, J	5795	1.52814	5.54682	12.055	2.0498e-06	2.28387e-05	5.39314
fSVsUTUojsALu.uDt8	ME2	malic enzyme 2, NAD(+)-dependent, mitochondrial	4200	-1.79092	8.27346	-12.0557	2.04883e-06	2.28387e-05	5.39365
N1a55oIHgr5jl8d4ag	ATP6V1B1	ATPase, H+ transporting, lysosomal 56/58kDa, V1 subunit B1	525	2.38457	6.80735	12.0448	2.06304e-06	2.2973e-05	5.38617
ol3DhSerhfqAtH4_d4	AFAP1L1	actin filament associated protein 1-like 1	134265	1.88878	5.27285	12.0399	2.06944e-06	2.30311e-05	5.38282
TUXvnXT_OgSfkKfuJI	KLHDC9	kelch domain containing 9	126823	2.79644	4.33353	12.0378	2.0722e-06	2.30487e-05	5.38138
H7xKuF73cnuN8UfQOo	E2F3	E2F transcription factor 3	1871	1.77526	9.29425	12.0258	2.08803e-06	2.31983e-05	5.37314
6iiTM6SK46eurA7jLA	ZC3H8	zinc finger CCCH-type containing 8	84524	-2.27682	5.4648	-12.0242	2.09024e-06	2.32095e-05	5.372
3yDXXeXqLp3u6FLV0c	ALDH4A1	aldehyde dehydrogenase 4 family, member A1	8659	1.83072	6.46072	12.0214	2.09397e-06	2.32377e-05	5.37007
uy9WuHtkl3vld4fkjk	ZNF682	zinc finger protein 682	91120	1.99472	5.74817	12.0197	2.09624e-06	2.32497e-05	5.3689
E5hINUeIZ9oi75QC0g	PPP4R4	protein phosphatase 4, regulatory subunit 4	57718	-2.4753	5.33917	-12.0146	2.10303e-06	2.32988e-05	5.3654
6pX04X56kSAEV26LEc	NDN	necdin homolog (mouse)	4692	-3.21845	4.99529	-12.0113	2.1074e-06	2.33336e-05	5.36315
lpI4BStHqi3n0.XeJ4	SCG2	secretogranin II	7857	2.09178	5.35325	12.0054	2.11537e-06	2.33952e-05	5.35907
r3ucXzwdEkp8eDp9P0	NARS	asparaginyl-tRNA synthetase	4677	-1.67929	10.2394	-12.0059	2.11461e-06	2.33952e-05	5.35946
xfimEKLubSh4gXpwsY	CCNA1	cyclin A1	8900	2.0934	5.18037	12.0033	2.1182e-06	2.34132e-05	5.35762
Kh15Vr0FcUn7rB8e0Q	FBXO6	F-box protein 6	26270	2.15342	5.53178	11.994	2.13075e-06	2.34587e-05	5.35123
ltOll5e09eHRRbVSuA	IMPDH1	IMP (inosine 5'-monophosphate) dehydrogenase 1	3614	1.95342	10.4424	11.9972	2.12635e-06	2.34587e-05	5.35347
lbn6r0nrintXsoICd4	ANXA2	annexin A2	302	1.7561	10.0797	11.9966	2.12718e-06	2.34587e-05	5.35305
E7gcfnS014rAK1KL6k	ACOT1	acyl-CoA thioesterase 1	641371	-1.43336	8.16521	-11.9949	2.12942e-06	2.34587e-05	5.3519
rJD7o.VdA0jl3Ch.Xk	CLMP	CXADR-like membrane protein	79827	-2.97795	8.58505	-11.994	2.13072e-06	2.34587e-05	5.35124
HmeCNTt13FFCjlcjic	NPR2	natriuretic peptide receptor B/guanylate cyclase B (atrionatriuretic peptide receptor B)	4882	-3.78768	6.63201	-11.996	2.12803e-06	2.34587e-05	5.35261
cXEqwisoN_eoYqiUgs	TSPAN33	tetraspanin 33	340348	2.91314	5.85699	11.9858	2.14187e-06	2.35361e-05	5.3456
ZW0V.L_fgfywFF58qE	PPIC	peptidylprolyl isomerase C (cyclophilin C)	5480	2.09712	9.85458	11.9844	2.14382e-06	2.35361e-05	5.34461
6VyLr9TdEiDSEqUSVU	MRPS26	mitochondrial ribosomal protein S26	64949	1.89815	9.03966	11.985	2.14293e-06	2.35361e-05	5.34506
9m79SkfKEV9VG_U3x4	SLC23A2	solute carrier family 23 (nucleobase transporters), member 2	9962	1.67493	7.15736	11.9849	2.14309e-06	2.35361e-05	5.34498
BieNPnX3RdeU4x7S8U	TMEM59	transmembrane protein 59	9528	1.45571	12.1428	11.9875	2.13958e-06	2.35361e-05	5.34675
61sopC9fjugy5BezOo	FNBP1L	formin binding protein 1-like	54874	1.96675	6.76093	11.9792	2.15091e-06	2.36007e-05	5.34104
KlJHl.lJNcDei.xQgo	TFDP2	transcription factor Dp-2 (E2F dimerization partner 2)	7029	1.60367	6.3243	11.9762	2.15496e-06	2.36318e-05	5.339
Q154l9Rd4XdHvTloXs	C17orf49	chromosome 17 open reading frame 49	124944	1.87802	10.0625	11.9748	2.15687e-06	2.36342e-05	5.33804
ltFe_XOooroKP6QnQU	FUCA1	fucosidase, alpha-L- 1, tissue	2517	1.76988	8.50412	11.9743	2.15761e-06	2.36342e-05	5.33767
iquI97vjsopYgpXwdA	CCR1	chemokine (C-C motif) receptor 1	1230	-1.56192	5.48924	-11.972	2.16069e-06	2.36413e-05	5.33613
TUgq8.9QURc9XcuVIw	FASTKD2	FAST kinase domains 2	22868	-1.86702	7.91706	-11.9728	2.15959e-06	2.36413e-05	5.33668
TnXnV6gC6bOleJ6n8w	MAFF	v-maf musculoaponeurotic fibrosarcoma oncogene homolog F (avian)	23764	-2.69368	6.93547	-11.9697	2.16391e-06	2.36633e-05	5.33452
lAogJ15r2VIBHEZfSI	OGFRL1	opioid growth factor receptor-like 1	79627	2.04239	7.43391	11.9675	2.16694e-06	2.36831e-05	5.333
TkcLT_R6_i_6IaX4t0	H19	H19, imprinted maternally expressed transcript (non-protein coding)	283120	2.6447	4.99848	11.962	2.17455e-06	2.3753e-05	5.32921
BI4d_4FAiJLLrz1WmQ	SLC35B4	solute carrier family 35, member B4	84912	-1.496	8.29175	-11.9592	2.17838e-06	2.37815e-05	5.3273
xpL_1VSfazl9KgK0Sc	PREX1	phosphatidylinositol-3,4,5-trisphosphate-dependent Rac exchange factor 1	57580	-3.51068	6.86841	-11.9543	2.18529e-06	2.38301e-05	5.32388
ZgI5e7.Xe6pW5H16Ig	FAM38B	family with sequence similarity 38, member B	63895	2.1882	5.17896	11.9503	2.19086e-06	2.38776e-05	5.32112
9pcV4OffnBSliKURH4	PAQR6	progestin and adipoQ receptor family member VI	79957	2.34975	5.37438	11.9469	2.19558e-06	2.39156e-05	5.31879
cc4SbQh5X6Rbnu6AV0	POMT1	protein-O-mannosyltransferase 1	10585	2.89119	7.42042	11.9396	2.20582e-06	2.40003e-05	5.31376
llrkgziQ5TvfkgBnwU	NBPF14	neuroblastoma breakpoint family, member 14	25832	-1.52468	7.70111	-11.9405	2.20461e-06	2.40003e-05	5.31435
9iFKOnl5SKK4SnkAS8	ACBD6	acyl-CoA binding domain containing 6	84320	1.65042	8.53309	11.9374	2.20892e-06	2.40206e-05	5.31223
u0IqAut7Hn9NflHt_c	ARHGAP24	Rho GTPase activating protein 24	83478	1.97408	5.81742	11.9348	2.21263e-06	2.40326e-05	5.31042
lcqie_JfS7eTuoLqdc	MEG3	maternally expressed 3 (non-protein coding)	55384	-2.47483	4.69613	-11.9347	2.21285e-06	2.40326e-05	5.31031
3wsLStXCVbVCC4RC6U	SFT2D3	SFT2 domain containing 3	84826	1.62941	5.86597	11.9325	2.21587e-06	2.40425e-05	5.30884
Bzkii9KFxeipi5ei_c	HLA-F	major histocompatibility complex, class I, F	3134	2.04581	8.18358	11.9307	2.21841e-06	2.40567e-05	5.30759
KrjfI.jgkSzkrKXDqo	GNPNAT1	glucosamine-phosphate N-acetyltransferase 1	64841	-2.08432	5.67248	-11.9293	2.2204e-06	2.40648e-05	5.30662
N5ieS0l9G3pdLVbtLk	OSBPL5	oxysterol binding protein-like 5	114879	2.92401	7.35518	11.92	2.23374e-06	2.41825e-05	5.30014
o.fSL_0zHn7TeTtx0k	HMMR	hyaluronan-mediated motility receptor (RHAMM)	3161	-1.57172	9.33296	-11.9186	2.23568e-06	2.41901e-05	5.2992
HluS8xBFBSBFFiCV9Q	GRIA3	glutamate receptor, ionotrophic, AMPA 3	2892	2.27699	5.41958	11.904	2.25667e-06	2.43765e-05	5.28908
3h7QSbkr.e.e77qtBY	THBS2	thrombospondin 2	7058	2.05454	9.46494	11.8949	2.26986e-06	2.44992e-05	5.28277
l455g1oMCA5EZCp6mY	C8orf85	chromosome 8 open reading frame 85	441376	-2.26483	4.58063	-11.8944	2.27054e-06	2.44992e-05	5.28245
6di441O.0mGmwQHqko	MCL1	myeloid cell leukemia sequence 1 (BCL2-related)	4170	-2.44913	8.76995	-11.8873	2.2809e-06	2.45974e-05	5.27752
u7WvHH6UUZJfp1xJUA	RIPK1	receptor (TNFRSF)-interacting serine-threonine kinase 1	8737	1.73714	8.62006	11.8818	2.28905e-06	2.46716e-05	5.27366
ZvTTvpC47pDzd64QCI	NNT	nicotinamide nucleotide transhydrogenase	23530	2.04398	6.5906	11.8793	2.29273e-06	2.46976e-05	5.27192
WnXRqY6e3.fh.s30eU	RNASEL	ribonuclease L (2',5'-oligoisoadenylate synthetase-dependent)	6041	1.90304	6.88622	11.8729	2.30218e-06	2.4772e-05	5.26747
x1X2eA_fP.rvoyKMqI	DPYD	dihydropyrimidine dehydrogenase	1806	1.4887	7.04726	11.8618	2.31863e-06	2.49352e-05	5.25976
KgBcJAfErXngHlR3kI	ACPP	acid phosphatase, prostate	55	-2.90081	4.95326	-11.8511	2.33461e-06	2.50931e-05	5.25232
iukTtSku4o.nszC_Xk	PANK2	pantothenate kinase 2	80025	1.49575	9.4	11.8427	2.34731e-06	2.52158e-05	5.24644
cSA9IColJRXqkuC5R4	RGL2	ral guanine nucleotide dissociation stimulator-like 2	5863	1.43858	7.22655	11.8409	2.34992e-06	2.52299e-05	5.24524
ulyDNeS6yL_dT1IIyU	UPF3A	UPF3 regulator of nonsense transcripts homolog A (yeast)	65110	-1.74452	8.67625	-11.8388	2.35307e-06	2.52498e-05	5.24379
En0_kf555deJHl9TgQ	ZNF213	zinc finger protein 213	7760	1.65982	7.80986	11.8357	2.35788e-06	2.52768e-05	5.24158
KVotCRD2qOQ4aGyuCE	SMC2	structural maintenance of chromosomes 2	10592	-1.6624	5.36529	-11.8346	2.35948e-06	2.52768e-05	5.24084
QKpvdUCPK2.1AiWbVo	BIN1	bridging integrator 1	274	-1.69459	10.3242	-11.8354	2.35833e-06	2.52768e-05	5.24138
TFH.NIhIkqe63R3J4k	SHC4	SHC (Src homology 2 domain containing) family, member 4	399694	2.38077	5.50484	11.8315	2.36417e-06	2.53131e-05	5.2387
ltXOeFUMfkiuPemlX4	CFB	complement factor B	629	2.27671	6.51514	11.8299	2.36673e-06	2.53266e-05	5.23752
ToSR5d.58fnl70B4ro	WNT2B	wingless-type MMTV integration site family, member 2B	7482	1.94077	4.8501	11.8218	2.37909e-06	2.5421e-05	5.23188
cdfjqToegKNUoMQgpI	CPVL	carboxypeptidase, vitellogenic-like	54504	1.87709	5.4862	11.8181	2.38468e-06	2.5421e-05	5.22934
974p6jiEJVYRrxQUTo	CAMK2N2	calcium/calmodulin-dependent protein kinase II inhibitor 2	94032	-1.79105	6.42994	-11.8193	2.3828e-06	2.5421e-05	5.23019
ERJYgEuSSzO5ESwsRA	DNAJC10	DnaJ (Hsp40) homolog, subfamily C, member 10	54431	-1.90746	5.45511	-11.8193	2.38293e-06	2.5421e-05	5.23014
NB56UHfE1UkDTalPo8	CCND2	cyclin D2	894	-2.70352	5.55298	-11.8181	2.38468e-06	2.5421e-05	5.22934
TUv5K5EBzirfs1GwRI	RIN2	Ras and Rab interactor 2	54453	1.47102	8.71748	11.8163	2.38755e-06	2.54376e-05	5.22804
rooyfiVKL2IXl6kMyY	BCYRN1	brain cytoplasmic RNA 1 (non-protein coding)	618	-1.6432	11.6695	-11.8119	2.39421e-06	2.54946e-05	5.22502
TVZKSaFLgJbj87ROkA	ING2	inhibitor of growth family, member 2	3622	-1.49547	8.8511	-11.8095	2.39793e-06	2.55203e-05	5.22334
3U8Xo7.7Ueoikn66KU	PHF2	PHD finger protein 2	5253	1.48338	8.32006	11.8086	2.39944e-06	2.55224e-05	5.22266
ZUBAKISAaLhZbg7IZU	PRKAG2	protein kinase, AMP-activated, gamma 2 non-catalytic subunit	51422	-1.75917	7.9996	-11.8072	2.4016e-06	2.55314e-05	5.22168
ERRUHoLT147nuJIOpc	CMAH	cytidine monophosphate-N-acetylneuraminic acid hydroxylase (CMP-N-acetylneuraminate monooxygenase) pseudogene	8418	2.17655	5.18645	11.8035	2.40724e-06	2.55774e-05	5.21914
NhcK0.n9DyKdSLfTLo	KLHL24	kelch-like 24 (Drosophila)	54800	2.5169	7.32688	11.8025	2.40891e-06	2.55812e-05	5.21839
9UF3V6JQXsALq_PnhI	PLLP	plasmolipin	51090	2.71704	5.1534	11.7911	2.42664e-06	2.57414e-05	5.21045
ltRv9pILLi0u6CIrio	FLVCR2	feline leukemia virus subgroup C cellular receptor family, member 2	55640	-2.27541	5.98726	-11.7916	2.42586e-06	2.57414e-05	5.2108
3Y1gxHpApBH_foV91U	C7orf10	chromosome 7 open reading frame 10	79783	1.6788	7.66601	11.782	2.44087e-06	2.58642e-05	5.20412
KjWSirr6jEWjF3ndPk	AKAP13	A kinase (PRKA) anchor protein 13	11214	1.77773	8.24379	11.7701	2.45983e-06	2.60368e-05	5.19573
0JUZ6I0FUpGZ00IJ4M	TRAP1	TNF receptor-associated protein 1	10131	-1.85308	8.47977	-11.7684	2.46245e-06	2.60503e-05	5.19458
NletWLpuqGpTR7OzwA	ZNF512B	zinc finger protein 512B	57473	2.73629	7.04139	11.7631	2.47097e-06	2.61139e-05	5.19084
udXqMJHVJVvzSARKQo	MAU2	MAU2 chromatid cohesion factor homolog (C. elegans)	23383	1.56557	7.82795	11.7623	2.47218e-06	2.61139e-05	5.19031
fcZTqE3D0iggrU7f6o	TNFSF13B	tumor necrosis factor (ligand) superfamily, member 13b	10673	-2.03671	5.2201	-11.7588	2.47783e-06	2.61563e-05	5.18784
Qnd1TULhSOVx0n1NFU	GPR162	G protein-coupled receptor 162	27239	2.29391	8.36614	11.7558	2.4826e-06	2.6164e-05	5.18576
0U5NxCfiAyj.RLqguo	LRBA	LPS-responsive vesicle trafficking, beach and anchor containing	987	-1.59476	4.88282	-11.7563	2.48187e-06	2.6164e-05	5.18607
WjFfe4ovg.ghR_nv0Q	INSIG1	insulin induced gene 1	3638	-3.02254	8.58941	-11.756	2.48236e-06	2.6164e-05	5.18586
Hq_ffwEuJUU0frO9Cg	TPRG1	tumor protein p63 regulated 1	285386	3.05279	4.81764	11.7547	2.48441e-06	2.6169e-05	5.18496
Nu7RV789_BIqQIqR6k	LPHN2	latrophilin 2	23266	-3.4294	4.70156	-11.7517	2.48926e-06	2.61917e-05	5.18285
BoEXXQFxR0oO.nqlgI	C5	complement component 5	727	1.74534	7.43887	11.7503	2.4916e-06	2.62022e-05	5.18183
ioLYjh.jT6wfqXqUhA	KANK1	KN motif and ankyrin repeat domains 1	23189	2.88822	8.32464	11.7478	2.49564e-06	2.62305e-05	5.18008
QveuRVS6tdEnlR5NKA	KLK3	kallikrein-related peptidase 3	354	3.27944	5.14926	11.7469	2.49699e-06	2.62306e-05	5.17949
KuXKK3qj139uutHBfE	FAM46C	family with sequence similarity 46, member C	54855	1.63396	7.28736	11.7453	2.49965e-06	2.62443e-05	5.17834
653hNrk1mB2M9J6eo4	HSD17B6	hydroxysteroid (17-beta) dehydrogenase 6 homolog (mouse)	8630	1.92278	5.34897	11.7381	2.51125e-06	2.63519e-05	5.17332
Q6KC4TleiH7qC6voqI	ZNF768	zinc finger protein 768	79724	-1.77073	5.5275	-11.7318	2.52158e-06	2.6446e-05	5.16888
EOuluuU1iD_SJE.lxw	CMAS	cytidine monophosphate N-acetylneuraminic acid synthetase	55907	-1.70902	10.0625	-11.7274	2.52882e-06	2.65077e-05	5.16577
NnJ1ITq_NFyKJ3pwpE	NPRL3	nitrogen permease regulator-like 3 (S. cerevisiae)	8131	1.89481	8.92413	11.7239	2.53463e-06	2.65544e-05	5.16328
rg5gXpW5oCpmiJVpmg	SLC43A3	solute carrier family 43, member 3	29015	-1.58756	6.36114	-11.7211	2.53919e-06	2.65877e-05	5.16134
cJvtLLSQQTIqIKH75E	LRRC34	leucine rich repeat containing 34	151827	-2.91939	3.78042	-11.7197	2.54149e-06	2.65976e-05	5.16036
HXH3eeVUV5SJ479QxQ	TMEM189	transmembrane protein 189	387521	1.78662	6.84975	11.7134	2.55196e-06	2.66928e-05	5.1559
cqcdO17JS9NdMMIOpI	GSTA4	glutathione S-transferase alpha 4	2941	2.10419	7.19466	11.7118	2.55456e-06	2.67056e-05	5.1548
uOeuy3MTSP7_cRCNdI	HSD17B11	hydroxysteroid (17-beta) dehydrogenase 11	51170	-2.43682	5.49561	-11.7099	2.55769e-06	2.6724e-05	5.15347
cFxUnjqr6rn1.SlCnM	PPARD	peroxisome proliferator-activated receptor delta	5467	2.27471	7.68051	11.7038	2.56786e-06	2.68159e-05	5.14917
cmGvS.l6I7ISJ2Es7E	PDSS1	prenyl (decaprenyl) diphosphate synthase, subunit 1	23590	-1.94477	7.81323	-11.6951	2.58242e-06	2.6939e-05	5.14305
NlW3bqPPj141CCrXeo	FOLR3	folate receptor 3 (gamma)	2352	-1.80298	4.17539	-11.6926	2.58674e-06	2.69696e-05	5.14124
xiZZ9emuZEeZ19V6SI	FAM86B1	family with sequence similarity 86, member B1	85002	-1.50388	8.19859	-11.691	2.58929e-06	2.69818e-05	5.14017
3nZfPVUB._9O6SoksQ	CTNND2	catenin (cadherin-associated protein), delta 2 (neural plakophilin-related arm-repeat protein)	1501	1.96654	5.89856	11.6884	2.5937e-06	2.70133e-05	5.13832
Bi.SuiXeorjitOIuiU	NCRNA00185	non-protein coding RNA 185	55410	2.31645	5.30369	11.6761	2.61454e-06	2.72013e-05	5.12965
0onmoDvgmUoiH.mQYs	GRINL1A	glutamate receptor, ionotropic, N-methyl D-aspartate-like 1A	81488	-2.13681	5.9369	-11.6725	2.62081e-06	2.72519e-05	5.12706
KXROrt7r3de7A7RlUU	CARD10	caspase recruitment domain family, member 10	29775	-1.51619	9.97391	-11.656	2.64907e-06	2.75311e-05	5.11544
EKz7X8pqg6g1_eR75I	ABI3BP	ABI family, member 3 (NESH) binding protein	25890	3.60662	6.84437	11.6526	2.65505e-06	2.75785e-05	5.11299
ZwUoKUEnSiCU7R6olE	CLMN	calmin (calponin-like, transmembrane)	79789	-1.89289	4.90929	-11.651	2.65786e-06	2.7593e-05	5.11185
Q6KC9xHZdFBJYRriFE	FZD2	frizzled homolog 2 (Drosophila)	2535	2.06226	9.12171	11.6479	2.66315e-06	2.76331e-05	5.10969
Q_7Ylfq6pSiiuOm0ig	LIMS2	LIM and senescent cell antigen-like domains 2	55679	1.98721	5.05681	11.6419	2.67361e-06	2.7714e-05	5.10544
EooPipCRUoeOK3wQAU	RDH11	retinol dehydrogenase 11 (all-trans/9-cis/11-cis)	51109	-1.81727	11.6029	-11.6418	2.67378e-06	2.7714e-05	5.10537
0VxRQHTYShYtXAWdTI	LSP1	lymphocyte-specific protein 1	4046	2.49402	4.83294	11.6319	2.69117e-06	2.78646e-05	5.09834
NeSeol5.eUt_K94I0k	STK38	serine/threonine kinase 38	11329	1.90293	9.29778	11.6324	2.69033e-06	2.78646e-05	5.09868
EfHceP1VSHuP.gfX5c	SLFN11	schlafen family member 11	91607	1.88622	9.56277	11.6296	2.69517e-06	2.78912e-05	5.09674
lemCiUjtjlPUkuoJ.g	DNAJC12	DnaJ (Hsp40) homolog, subfamily C, member 12	56521	1.57889	6.76255	11.6197	2.71271e-06	2.80131e-05	5.08971
9eebDoPl_ITUgjUFYM	CENPK	centromere protein K	64105	-1.44592	8.85689	-11.6199	2.71234e-06	2.80131e-05	5.08985
on_s959RO5S_Xo_olM	GLDC	glycine dehydrogenase (decarboxylating)	2731	-1.98085	5.45555	-11.621	2.71048e-06	2.80131e-05	5.0906
Bbrp_pP8ThMgpNZzgU	OSGEPL1	O-sialoglycoprotein endopeptidase-like 1	64172	-1.57537	5.49292	-11.6189	2.7142e-06	2.80137e-05	5.08911
K0vg5eesn.U97onlvU	GCNT3	glucosaminyl (N-acetyl) transferase 3, mucin type	9245	-3.28891	5.48818	-11.6132	2.72436e-06	2.81037e-05	5.08506
iUiESVUaEAVVIzTcXI	SMAD6	SMAD family member 6	4091	4.17771	7.01688	11.6107	2.72881e-06	2.81346e-05	5.08329
BdXXenNcV7e6nf8cUk	SNX11	sorting nexin 11	29916	1.42795	8.98451	11.6093	2.73123e-06	2.81447e-05	5.08233
WFFrHlt.kE0L0kl7UU	ZFPM1	zinc finger protein, multitype 1	161882	1.86579	8.25468	11.6081	2.73335e-06	2.81517e-05	5.08149
6h15YgnqUVfCfXrAvE	CEP72	centrosomal protein 72kDa	55722	-1.92778	5.39923	-11.5999	2.74807e-06	2.82883e-05	5.07567
fEpJiSHpXRPahF1Qnc	ANKRD6	ankyrin repeat domain 6	22881	1.67176	4.77505	11.5929	2.76075e-06	2.84038e-05	5.07068
Ky_X_l.R53mP6SgMKY	FAM189A2	family with sequence similarity 189, member A2	9413	2.55757	4.2565	11.5768	2.79012e-06	2.86908e-05	5.05921
EaikaWI7EYISi0OiPc	NQO2	NAD(P)H dehydrogenase, quinone 2	4835	1.56592	7.4953	11.573	2.797e-06	2.87463e-05	5.05654
r7.RVRXR6D3RQAy.jE	ANKRD50	ankyrin repeat domain 50	57182	1.83683	8.41843	11.5718	2.79933e-06	2.87551e-05	5.05564
laDrQERISKKUxIVvQg	VRK1	vaccinia related kinase 1	7443	-2.23066	8.15053	-11.5698	2.80289e-06	2.87765e-05	5.05426
cS86KH7OiA.C30eKlE	ZNF23	zinc finger protein 23 (KOX 16)	7571	-2.42741	5.41919	-11.565	2.81182e-06	2.8853e-05	5.05081
xQox.DNS5a9IdFzukU	ATP7A	ATPase, Cu++ transporting, alpha polypeptide	538	1.40262	6.33668	11.555	2.83027e-06	2.90271e-05	5.04372
Bfl.4nfnEtl.nHn8Ig	ADCY3	adenylate cyclase 3	109	1.57683	10.5359	11.5521	2.8357e-06	2.90674e-05	5.04164
6t0.1SqurTqdwnnfe0	ANKRD34A	ankyrin repeat domain 34A	284615	-1.8313	6.62457	-11.5508	2.83814e-06	2.90771e-05	5.04071
N5KS7F0r4d7E3gy4tE	DPY19L4	dpy-19-like 4 (C. elegans)	286148	1.54523	7.87782	11.5378	2.86268e-06	2.92823e-05	5.03137
B_UOjl.KLrliJLutR0	HINFP	histone H4 transcription factor	25988	1.75958	7.00158	11.5361	2.86587e-06	2.92842e-05	5.03017
rCOmieZudsntCKtNhw	ETFB	electron-transfer-flavoprotein, beta polypeptide	2109	-1.37718	11.1705	-11.5271	2.8828e-06	2.94418e-05	5.02378
9oAjV6DOCoRLGstAVU	ZNF493	zinc finger protein 493	284443	2.15742	4.46329	11.5229	2.89075e-06	2.95074e-05	5.0208
3oXlB1FR65dXgv8bl8	PCOLCE	procollagen C-endopeptidase enhancer	5118	-2.77042	8.64531	-11.5164	2.90332e-06	2.96202e-05	5.01609
rU5_iCSmi4oGkngEQY	TMEM136	transmembrane protein 136	219902	1.53616	8.19891	11.5111	2.91339e-06	2.97065e-05	5.01233
ceqBIj0lAtCAR6OUnI	MRPL30	mitochondrial ribosomal protein L30	51263	-2.26552	5.13894	-11.5089	2.91764e-06	2.97196e-05	5.01076
NuKn3U4RTL3lQx5P6g	MFSD6	major facilitator superfamily domain containing 6	54842	1.65577	7.53314	11.5071	2.92115e-06	2.97398e-05	5.00945
xBKKFRg.iKkVKLt4nk	SEMA3A	sema domain, immunoglobulin domain (Ig), short basic domain, secreted, (semaphorin) 3A	10371	2.708	7.82351	11.5007	2.93347e-06	2.97874e-05	5.00489
WxFEbxB5OJ9d2RCFJ4	ADARB1	adenosine deaminase, RNA-specific, B1	104	1.73484	9.8416	11.5025	2.93001e-06	2.97874e-05	5.00617
Tv166Elqw5.yedk5_0	RGL1	ral guanine nucleotide dissociation stimulator-like 1	23179	1.60243	8.82924	11.5037	2.9277e-06	2.97874e-05	5.00702
c5Ok0hyUdeUpZajr30	TJP2	tight junction protein 2 (zona occludens 2)	9414	-1.93774	6.43247	-11.5022	2.93057e-06	2.97874e-05	5.00596
oU6UuQlUu07UUH3teI	MAGEC3	melanoma antigen family C, 3	139081	-1.78491	4.31215	-11.4954	2.94379e-06	2.98611e-05	5.00108
HUp6wD6edkBDVf.16Q	KCNK2	potassium channel, subfamily K, member 2	3776	2.45213	4.39514	11.4926	2.94918e-06	2.98846e-05	4.9991
ioqX8tunSB8d5NAo1M	ZNF571	zinc finger protein 571	51276	1.99421	4.24257	11.4824	2.96925e-06	3.00724e-05	4.99174
9AochlCXo5QolXrtE4	MDK	midkine (neurite growth-promoting factor 2)	4192	2.35898	8.66517	11.4755	2.98286e-06	3.01939e-05	4.98678
urqCpejScPSIefQ0kg	MTRF1	mitochondrial translational release factor 1	9617	-1.71161	5.26612	-11.4725	2.98875e-06	3.0207e-05	4.98464
f9c2p1eap.d0cQtCfo	RAB3B	RAB3B, member RAS oncogene family	5865	-2.61179	7.90091	-11.4731	2.98754e-06	3.0207e-05	4.98508
x4Tnp.7lQnRSV5lF0c	NES	nestin	10763	2.35972	10.028	11.4705	2.99278e-06	3.02163e-05	4.98318
uqLoCSj1NnoEPE46Ho	BCHE	butyrylcholinesterase	590	-2.60269	4.92903	-11.471	2.99163e-06	3.02163e-05	4.9836
Td9zVITqUK57N4qO54	RCOR3	REST corepressor 3	55758	1.80982	8.09812	11.468	2.99772e-06	3.02385e-05	4.98139
oUqEQT6s00ClRfwTQo	MINA	MYC induced nuclear antigen	84864	-2.25312	4.45209	-11.4678	2.99808e-06	3.02385e-05	4.98126
0RRX4VQcU1SOVI9S14	PML	promyelocytic leukemia	5371	1.92414	4.8685	11.4654	3.00288e-06	3.0248e-05	4.97953
9pV5Y3oEFRdSfU76hM	LAMA2	laminin, alpha 2	3908	1.50957	5.43667	11.465	3.00368e-06	3.0248e-05	4.97924
0hEailPubl0ZeVO1NM	CPNE7	copine VII	27132	-2.06767	4.33339	-11.4615	3.01051e-06	3.03011e-05	4.97677
QXiUeUE.V99S_Rz3io	PPARG	peroxisome proliferator-activated receptor gamma	5468	-3.70347	5.41006	-11.4589	3.01576e-06	3.03263e-05	4.97488
f5ISLpTs7k5MxHcS54	PSMA3	proteasome (prosome, macropain) subunit, alpha type, 3	5684	-1.40897	10.5607	-11.4575	3.0186e-06	3.03355e-05	4.97386
9FV_FXc.e_nClJXoT4	RNF5	ring finger protein 5	6048	1.42161	8.18713	11.4483	3.03707e-06	3.04928e-05	4.96725
Wk7h8kKneA4QIgYkUQ	ZWILCH	Zwilch, kinetochore associated, homolog (Drosophila)	55055	-1.95063	5.92032	-11.4481	3.03738e-06	3.04928e-05	4.96714
08X9Hd6eereW2teecE	ADORA2A	adenosine A2a receptor	135	-2.17338	7.21302	-11.4432	3.0473e-06	3.05766e-05	4.9636
0Xej63Snd76X_tJv1E	PADI3	peptidyl arginine deiminase, type III	51702	-2.25288	5.43907	-11.4412	3.05136e-06	3.06015e-05	4.96216
HSwH2FNVICI5XT0n9I	PDSS1	prenyl (decaprenyl) diphosphate synthase, subunit 1	23590	-1.42795	8.50159	-11.4403	3.0533e-06	3.06052e-05	4.96147
uai5akok6rn6_.X1ww	ATP6AP1	ATPase, H+ transporting, lysosomal accessory protein 1	537	1.97777	11.8142	11.4375	3.05884e-06	3.06451e-05	4.9595
oKl7qJeQHR50IIToh0	SLC2A1	solute carrier family 2 (facilitated glucose transporter), member 1	6513	1.89075	10.6644	11.4331	3.0679e-06	3.072e-05	4.95629
ir_AidNlC9_NR_T1Ko	RNF219	ring finger protein 219	79596	-1.54965	8.31957	-11.428	3.0782e-06	3.08074e-05	4.95266
9TgjkRJyrm4T4E3RSU	ENPP2	ectonucleotide pyrophosphatase/phosphodiesterase 2	5168	-2.75168	6.97259	-11.4235	3.08755e-06	3.0885e-05	4.94937
xSAoB43eobSeeIokJo	GPATCH4	G patch domain containing 4	54865	1.59883	7.67356	11.4207	3.09328e-06	3.08947e-05	4.94736
T6X0eHecrrlePvpOuI	KCNMB3	potassium large conductance calcium-activated channel, subfamily M beta member 3	27094	1.54161	6.43054	11.4212	3.09216e-06	3.08947e-05	4.94775
WnqILjwqLgFJUe4ghQ	CRYM	crystallin, mu	1428	-2.42906	4.68442	-11.4208	3.09293e-06	3.08947e-05	4.94748
QkuigSirp9XROChF6M	RBMY1A3P	RNA binding motif protein, Y-linked, family 1, member A3 pseudogene	286557	2.23875	4.50431	11.4109	3.11354e-06	3.10812e-05	4.94027
9uToKnR5MhFUwVSn8o	ZNF433	zinc finger protein 433	163059	2.19402	5.18952	11.4053	3.12502e-06	3.11798e-05	4.93628
Wl0h6Oh_jSgok1wQFs	MRS2	MRS2 magnesium homeostasis factor homolog (S. cerevisiae)	57380	2.05328	7.25939	11.403	3.1298e-06	3.12067e-05	4.93463
ZuSTf1wfvuvVq6SuRI	RIMS3	regulating synaptic membrane exocytosis 3	9783	-2.07614	7.99546	-11.4025	3.13093e-06	3.12067e-05	4.93423
BuFHe37v1El5C0tSjk	TEK	TEK tyrosine kinase, endothelial	7010	-2.12574	5.8902	-11.3892	3.15879e-06	3.14201e-05	4.92462
TN5ZavnuYc91qJbW7Q	LBR	lamin B receptor	3930	-2.46532	5.34509	-11.3896	3.15793e-06	3.14201e-05	4.92492
9uz4k3sO5ST7lSnKqc	TNFSF9	tumor necrosis factor (ligand) superfamily, member 9	8744	-2.90747	5.92526	-11.3906	3.15575e-06	3.14201e-05	4.92567
TpBA4C7STfy9JNfp7o	SC4MOL	sterol-C4-methyl oxidase-like	6307	-3.57596	8.99211	-11.3913	3.15444e-06	3.14201e-05	4.92612
0tMly5PHRu3uiOeuwE	B3GALNT1	beta-1,3-N-acetylgalactosaminyltransferase 1 (globoside blood group)	8706	1.91156	8.3423	11.3845	3.16877e-06	3.15033e-05	4.9212
BP.EeqQyHKK3eP3360	MRPS35	mitochondrial ribosomal protein S35	60488	-1.65155	8.6526	-11.3809	3.17625e-06	3.15455e-05	4.91864
BffgXrpVb6BzS6bdU4	KIAA0513	KIAA0513	9764	2.05052	6.62403	11.3798	3.17854e-06	3.15521e-05	4.91786
cdVNUFIjp0faNir4cQ	MSI2	musashi homolog 2 (Drosophila)	124540	1.70596	6.8243	11.3719	3.19544e-06	3.16714e-05	4.91211
KNv9wuQx_lZafVnlVM	HCN2	hyperpolarization activated cyclic nucleotide-gated potassium channel 2	610	-1.76593	4.85448	-11.3725	3.19411e-06	3.16714e-05	4.91256
KLhpRikeiCivSnfalQ	TRIOBP	TRIO and F-actin binding protein	11078	-1.68419	7.31802	-11.3631	3.21433e-06	3.18277e-05	4.90571
faL_U6ju4zSS30nXxA	NUDT11	nudix (nucleoside diphosphate linked moiety X)-type motif 11	55190	-2.44695	5.95821	-11.363	3.21448e-06	3.18277e-05	4.90566
ckhlexDQjRUQgUjlTk	DGKA	diacylglycerol kinase, alpha 80kDa	1606	-2.49468	6.09743	-11.3568	3.2277e-06	3.19424e-05	4.90121
T4.6rJDUogrnoirg5Y	PSME2	proteasome (prosome, macropain) activator subunit 2 (PA28 beta)	5721	-1.6122	10.7526	-11.3523	3.23743e-06	3.20225e-05	4.89794
HkwCWqdeP1K.cAKB4o	NMNAT3	nicotinamide nucleotide adenylyltransferase 3	349565	2.13173	5.0264	11.3478	3.24718e-06	3.21025e-05	4.89468
c5LiiIDRXnuqvqhR1c	HKR1	HKR1, GLI-Kruppel zinc finger family member	284459	1.89899	5.68448	11.3457	3.25185e-06	3.21071e-05	4.89312
cKgKgtuiKSoA68JJWk	CCNY	cyclin Y	219771	-1.49782	8.8791	-11.3465	3.25003e-06	3.21071e-05	4.89373
3kQj8P.AIm799qn5b0	IARS	isoleucyl-tRNA synthetase	3376	-1.84243	4.6211	-11.3454	3.25258e-06	3.21071e-05	4.89288
NB6J6aIUDmX5KKIJ5I	TMEM191B	transmembrane protein 191B	728229	-2.07913	6.06319	-11.3381	3.26843e-06	3.22472e-05	4.8876
xlfFSgM19OlEgOiplQ	ARHGAP22	Rho GTPase activating protein 22	58504	-2.04035	9.91514	-11.3307	3.28458e-06	3.23901e-05	4.88226
3QkTjLqY4K0KKHRKVU	C22orf36	chromosome 22 open reading frame 36	388886	1.95881	6.31577	11.3283	3.28988e-06	3.2426e-05	4.88051
Qej64pW7px97oJLnss	RPL17	ribosomal protein L17	6139	-1.50405	10.7552	-11.3219	3.30397e-06	3.25484e-05	4.87587
igaMoUQTSko3j0_dEo	CNOT7	CCR4-NOT transcription complex, subunit 7	29883	-1.66079	9.59615	-11.3202	3.30773e-06	3.25689e-05	4.87463
WSpIq6S6RMpC7f5OE0	RG9MTD3	RNA (guanine-9-) methyltransferase domain containing 3	158234	2.50766	4.93085	11.3145	3.32044e-06	3.26776e-05	4.87047
cbLX7qElLrSO5JdKIw	ZNF350	zinc finger protein 350	59348	1.53322	6.28217	11.3064	3.33862e-06	3.27902e-05	4.86455
TknkvTonb9AqQjcAek	RBM26	RNA binding motif protein 26	64062	-1.69098	7.71558	-11.3066	3.33804e-06	3.27902e-05	4.86474
QqifkkgODqv.hHE9QI	BUB1B	budding uninhibited by benzimidazoles 1 homolog beta (yeast)	701	-2.02192	5.9617	-11.3042	3.34351e-06	3.28216e-05	4.86296
u7S5ceXkz54o46oroQ	MAPKAP1	mitogen-activated protein kinase associated protein 1	79109	-2.12099	8.83319	-11.2968	3.36018e-06	3.29355e-05	4.85756
636K0Kk6vqsurqiuDs	STK32C	serine/threonine kinase 32C	282974	-1.54692	3.65971	-11.2933	3.36809e-06	3.29888e-05	4.85501
ipKIKrvTIJLuSuKQLk	MDM1	Mdm1 nuclear protein homolog (mouse)	56890	-1.73601	4.76634	-11.2929	3.369e-06	3.29888e-05	4.85472
i6dUKK7JK7iQzy5TuU	PRDX6	peroxiredoxin 6	9588	1.55964	11.7999	11.2854	3.38599e-06	3.31385e-05	4.84926
lgVm5Be1YdyWXfSRlM	MT2A	metallothionein 2A	4502	-1.58224	14.1428	-11.2809	3.39613e-06	3.3221e-05	4.84601
fV5OLq.4iKqCLi3iRg	MAGEA3	melanoma antigen family A, 3	4102	1.73133	5.0747	11.2769	3.40539e-06	3.32949e-05	4.84306
o8nvwf7COQIr6NC.A4	TMSB4X	thymosin beta 4, X-linked	7114	1.99076	5.18574	11.2667	3.42879e-06	3.34732e-05	4.83563
WebhLrV3VaH5H71_.U	PUF60	poly-U binding splicing factor 60KDa	22827	1.65247	12.1594	11.2669	3.42831e-06	3.34732e-05	4.83578
fHE9Fg9QglqK9JLXpU	ALG14	asparagine-linked glycosylation 14 homolog (S. cerevisiae)	199857	1.62858	7.16448	11.2643	3.43442e-06	3.35114e-05	4.83384
3XSSesN_d5_EE3i5JY	LYN	v-yes-1 Yamaguchi sarcoma viral related oncogene homolog	4067	2.42177	8.60064	11.2617	3.44033e-06	3.35522e-05	4.83198
fU0FV03Hu30knU3f1U	NPSR1	neuropeptide S receptor 1	387129	2.73101	6.46771	11.2577	3.44966e-06	3.36264e-05	4.82904
EpUmULASrF0JVP10Rw	EPHA2	EPH receptor A2	1969	1.96842	7.93485	11.2467	3.47531e-06	3.38426e-05	4.821
iiFq711I5XSBKeSh7M	COL8A1	collagen, type VIII, alpha 1	1295	2.68197	10.1135	11.2454	3.47843e-06	3.3856e-05	4.82002
EqBKce19Xug_WIDckU	PYGB	phosphorylase, glycogen; brain	5834	1.60904	9.95849	11.2357	3.50126e-06	3.40442e-05	4.81293
HrngwZgceg0l1VB3mY	PCYT1B	phosphate cytidylyltransferase 1, choline, beta	9468	1.63369	4.53457	11.2325	3.50884e-06	3.41009e-05	4.81058
HzuX0fye.l8dxJfndY	LAMC1	laminin, gamma 1 (formerly LAMB2)	3915	1.90411	11.4431	11.2265	3.52285e-06	3.422e-05	4.80625
iMUK3KnefXshGRG_3U	C2CD2	C2 calcium-dependent domain containing 2	25966	-2.15481	8.52818	-11.2252	3.52594e-06	3.42329e-05	4.8053
uV6nvqKBI4hLpzIJH4	IRAK2	interleukin-1 receptor-associated kinase 2	3656	-2.22069	8.59717	-11.2238	3.52945e-06	3.42499e-05	4.80422
6KiMMn9UVx.uStMXVQ	ATM	ataxia telangiectasia mutated	472	1.47078	8.20262	11.2215	3.53482e-06	3.42679e-05	4.80257
rX0IVB4kVnePVRJf3U	HSPB6	heat shock protein, alpha-crystallin-related, B6	126393	-2.85799	6.04301	-11.2221	3.53344e-06	3.42679e-05	4.80299
6ILTSNBE9HUEXqzApg	METTL9	methyltransferase like 9	51108	-3.00867	5.7916	-11.2202	3.53798e-06	3.42815e-05	4.8016
Hjgi5_CIupcLpnXnjk	CMAS	cytidine monophosphate N-acetylneuraminic acid synthetase	55907	-2.02933	10.04	-11.2177	3.54406e-06	3.43232e-05	4.79974
0LaO4r0kuW7ISX6WTI	GPER	G protein-coupled estrogen receptor 1	2852	-2.61289	5.80775	-11.2139	3.55307e-06	3.43934e-05	4.79698
9US36eI0Co4kEqH3lE	PPFIBP2	PTPRF interacting protein, binding protein 2 (liprin beta 2)	8495	-2.73337	6.31464	-11.2131	3.55506e-06	3.43957e-05	4.79637
l1SXAIRSIXSc6JX2hU	ARTN	artemin	9048	-2.52606	5.96012	-11.212	3.55771e-06	3.44041e-05	4.79556
6pLPNBCtedLtSVWeL0	C20orf29	chromosome 20 open reading frame 29	55317	1.54849	8.25446	11.2103	3.56175e-06	3.44261e-05	4.79433
B3e9dIvsrdSM7VS51E	ZNF20	zinc finger protein 20	7568	1.84007	7.40776	11.2092	3.56427e-06	3.44334e-05	4.79356
oZdLldJxupNkdHf0oM	SLC35E4	solute carrier family 35, member E4	339665	-2.04064	6.96231	-11.2044	3.57592e-06	3.45118e-05	4.79002
rJd5BC0rrrTv1fcv_k	MED20	mediator complex subunit 20	9477	1.52906	9.73474	11.2025	3.58058e-06	3.45224e-05	4.78861
Zl161AF6ReSIZMXIoE	INPP1	inositol polyphosphate-1-phosphatase	3628	1.42636	8.51897	11.2027	3.58005e-06	3.45224e-05	4.78877
3XXsbKeSG4CVSq1P7M	C3orf21	chromosome 3 open reading frame 21	152002	1.93289	8.28592	11.1999	3.5869e-06	3.45663e-05	4.78669
uud.vTT6V09Qkfxnt4	ABCA1	ATP-binding cassette, sub-family A (ABC1), member 1	19	-1.71689	10.7884	-11.1904	3.60992e-06	3.47709e-05	4.77975
ZtVAXJynC0I0E9Sr6w	PTPRF	protein tyrosine phosphatase, receptor type, F	5792	2.10509	8.3238	11.1762	3.64501e-06	3.50569e-05	4.76925
WbfQoVL541QQCtQAqU	NAMPT	nicotinamide phosphoribosyltransferase	10135	-4.24917	8.79376	-11.1768	3.64342e-06	3.50569e-05	4.76972
3qSDf2en6FwKNIe6T4	ALDH7A1	aldehyde dehydrogenase 7 family, member A1	501	2.02237	10.3773	11.1739	3.65068e-06	3.50941e-05	4.76756
c3ezqQKce017763qlE	RPAP2	RNA polymerase II associated protein 2	79871	1.98678	7.1275	11.1709	3.65805e-06	3.51476e-05	4.76537
NC5L33UXKFlJImqo3U	PA2G4	proliferation-associated 2G4, 38kDa	5036	-1.6059	10.4137	-11.168	3.6651e-06	3.5198e-05	4.76328
ZAgwJvp94.10T95_5E	C14orf118	chromosome 14 open reading frame 118	55668	-2.39991	6.38606	-11.1551	3.69731e-06	3.54569e-05	4.75377
WXeRTp3eQUvd5NH554	CCL3	chemokine (C-C motif) ligand 3	6348	-4.97788	6.90752	-11.1551	3.69752e-06	3.54569e-05	4.75371
NlS8FPzCP6F_ieBSok	MNAT1	menage a trois homolog 1, cyclin H assembly factor (Xenopus laevis)	4331	-2.10437	7.24936	-11.1528	3.70311e-06	3.5493e-05	4.75207
xtPfn5H1XPhE4Ce764	UBE2K	ubiquitin-conjugating enzyme E2K (UBC1 homolog, yeast)	3093	1.50725	9.15781	11.151	3.70761e-06	3.55037e-05	4.75075
iupER4u_L5bui8Ozhk	SGCG	sarcoglycan, gamma (35kDa dystrophin-associated glycoprotein)	6445	-2.0055	4.42742	-11.1509	3.70787e-06	3.55037e-05	4.75068
cSj1OhRehCQFQHWCH4	CCL2	chemokine (C-C motif) ligand 2	6347	4.00655	7.98301	11.1473	3.71703e-06	3.5539e-05	4.748
TkNHF.dv0.uwU5JMpE	ANAPC16	anaphase promoting complex subunit 16	119504	1.5011	7.36782	11.148	3.71524e-06	3.5539e-05	4.74852
r6tEU_H4EunUCSrfbk	RAB9B	RAB9B, member RAS oncogene family	51209	1.69635	6.9246	11.1436	3.72644e-06	3.5594e-05	4.74525
x1GWiLBygTrILoiLVo	ZNF79	zinc finger protein 79	7633	-1.70168	5.64228	-11.1439	3.72564e-06	3.5594e-05	4.74549
TpApQ0tVP7JOkUq3yk	ST5	suppression of tumorigenicity 5	6764	1.83222	8.44945	11.1426	3.72896e-06	3.56006e-05	4.74452
3NpGp3qdVuiIJ7L.xQ	GRAMD4	GRAM domain containing 4	23151	2.79338	7.13007	11.1369	3.74345e-06	3.57214e-05	4.74031
ul690Lv1yEiKRerSzw	CYTH1	cytohesin 1	9267	1.78429	9.10864	11.1352	3.74769e-06	3.57269e-05	4.73908
9CK0Ebj77GxE_53ouU	PTS	6-pyruvoyltetrahydropterin synthase	5805	1.45487	10.5422	11.1354	3.74723e-06	3.57269e-05	4.73921
f7oVApklK4QdxyDRzU	C4orf22	chromosome 4 open reading frame 22	255119	-1.37626	3.87337	-11.1331	3.753e-06	3.576e-05	4.73754
onXnTXd5f1b3sXoXJE	MFSD3	major facilitator superfamily domain containing 3	113655	1.9439	10.064	11.1245	3.7752e-06	3.59188e-05	4.73114
Zc6tesUkbkIuuoniWQ	SULT1A2	sulfotransferase family, cytosolic, 1A, phenol-preferring, member 2	6799	-1.51634	6.25558	-11.1192	3.78887e-06	3.60313e-05	4.72721
ZtKFRqk837e49avnuE	RASD1	RAS, dexamethasone-induced 1	51655	2.53763	5.71474	11.1151	3.79926e-06	3.61102e-05	4.72424
BGU.UKkoKpLteCVN.0	PPME1	protein phosphatase methylesterase 1	51400	1.46915	9.08103	11.1143	3.80151e-06	3.61102e-05	4.7236
fb9UtVPIqfiF_xeBBU	CEBPG	CCAAT/enhancer binding protein (C/EBP), gamma	1054	1.5904	9.44512	11.1105	3.81127e-06	3.61736e-05	4.72081
Q_iAbGsKMwXVqkCEJY	RAC1	ras-related C3 botulinum toxin substrate 1 (rho family, small GTP binding protein Rac1)	5879	-1.66717	5.97287	-11.1082	3.81737e-06	3.62139e-05	4.71907
Bu.09EuinE0JCqK1JU	TTL	tubulin tyrosine ligase	150465	-1.52558	9.64082	-11.1052	3.82496e-06	3.62506e-05	4.71692
BiglKEaC4iEcCCu6lI	DDB2	damage-specific DNA binding protein 2, 48kDa	1643	-2.3202	5.14765	-11.103	3.83093e-06	3.62895e-05	4.71522
xeeuSudt5.OV9RN79k	GPR18	G protein-coupled receptor 18	2841	2.06176	4.17882	11.1006	3.83698e-06	3.63115e-05	4.71351
6tUyy9I3nyO4Sk_Cns	ARL4A	ADP-ribosylation factor-like 4A	10124	2.0237	7.11888	11.1009	3.83621e-06	3.63115e-05	4.71373
EpBIouKLnnsjhBdT3M	SAT1	spermidine/spermine N1-acetyltransferase 1	6303	2.4011	11.6408	11.0974	3.8456e-06	3.63754e-05	4.71107
rREnB5QDE_FssnvQdc	ABCC4	ATP-binding cassette, sub-family C (CFTR/MRP), member 4	10257	-1.50844	7.1953	-11.0964	3.84812e-06	3.63816e-05	4.71036
ikHHbs7gceCxQoiR7c	TRNT1	tRNA nucleotidyl transferase, CCA-adding, 1	51095	-1.78883	4.47509	-11.0944	3.85336e-06	3.64135e-05	4.70888
3RgVAqxDlB97nok5Ww	TGFB2	transforming growth factor, beta 2	7042	2.47173	6.93712	11.0911	3.86209e-06	3.64782e-05	4.70643
ZUlXU5E.oZ7XkfSuQk	FAM127B	family with sequence similarity 127, member B	26071	1.51579	7.23769	11.0818	3.88667e-06	3.66926e-05	4.69953
ipfUhn0.__.q.mkqRA	RPL6	ribosomal protein L6	6128	-1.76385	9.92598	-11.0716	3.91382e-06	3.6931e-05	4.69198
6Oass8lFVdTe9UkWiA	GAA	glucosidase, alpha; acid	2548	2.60163	6.00434	11.0684	3.92244e-06	3.69765e-05	4.68959
f6UiKghEjjgnolKnlo	FXYD5	FXYD domain containing ion transport regulator 5	53827	-1.53411	11.1318	-11.0606	3.94343e-06	3.71564e-05	4.68379
ESCVevt4Cs5.HS3Drk	TPM1	tropomyosin 1 (alpha)	7168	2.32645	7.68572	11.0579	3.95071e-06	3.7207e-05	4.68179
oh_1LV0MpApIJJx0OI	ADCY8	adenylate cyclase 8 (brain)	114	-2.44209	5.1682	-11.0488	3.97523e-06	3.74199e-05	4.67506
cgblN7AkdIKSU1cjvo	RASGRP3	RAS guanyl releasing protein 3 (calcium and DAG-regulated)	25780	3.27156	5.31255	11.0374	4.00644e-06	3.76497e-05	4.66657
cNCbeeO1SnhCOGmgis	MYL5	myosin, light chain 5, regulatory	4636	1.91055	8.14057	11.0364	4.00932e-06	3.76497e-05	4.66579
3nfp1fivecuu8ouvEE	SLC11A2	solute carrier family 11 (proton-coupled divalent metal ion transporters), member 2	4891	-1.4901	9.90713	-11.0379	4.0052e-06	3.76497e-05	4.66691
BeoECrURUkUeJC.uJI	CDK5RAP2	CDK5 regulatory subunit associated protein 2	55755	-1.56791	8.0456	-11.0366	4.00868e-06	3.76497e-05	4.66596
KUFJ4F.SnEIgVq2sO0	HOXA13	homeobox A13	3209	2.2266	4.2848	11.0328	4.01911e-06	3.77068e-05	4.66314
oXcV9m5.t6gt.6VTtI	CTPS2	CTP synthase II	56474	1.62266	8.62497	11.0321	4.02121e-06	3.77068e-05	4.66257
ZniMVDQiUNfn1ch3XQ	PGBD4	piggyBac transposable element derived 4	161779	-1.6379	5.2586	-11.0325	4.0201e-06	3.77068e-05	4.66287
QoAjaHlTTHUXfZHdRU	TMEM31	transmembrane protein 31	203562	1.98263	4.60081	11.0269	4.03551e-06	3.78045e-05	4.65872
BSUuUH2eUH_uU_v33o	MAGED1	melanoma antigen family D, 1	9500	1.48958	13.2049	11.0272	4.03449e-06	3.78045e-05	4.65899
cl6TfxQULAegje8esg	MZT1	mitotic spindle organizing protein 1	440145	-1.47258	8.13253	-11.0245	4.04219e-06	3.78207e-05	4.65692
ZXeddX1QpPgng7lB6Q	IPO8	importin 8	10526	-1.63328	7.84566	-11.025	4.04067e-06	3.78207e-05	4.65733
EpvlIuKLySkofhinf4	AADAT	aminoadipate aminotransferase	51166	-1.72312	5.67238	-11.0242	4.04307e-06	3.78207e-05	4.65668
clX.OKO4y_eQOKrxI4	SPRY2	sprouty homolog 2 (Drosophila)	10253	-3.0331	9.01242	-11.0233	4.04535e-06	3.7824e-05	4.65607
BX1Dpvq0_l0CWsjvl0	TMEM38B	transmembrane protein 38B	55151	-1.94886	9.07825	-11.0213	4.05092e-06	3.78397e-05	4.65458
ognEUXgHSS0XTfJeCg	SGOL1	shugoshin-like 1 (S. pombe)	151648	-1.50737	8.03214	-11.0172	4.06253e-06	3.78936e-05	4.65147
Hi55AJVM3pQvQrgmO4	PI4KAP1	phosphatidylinositol 4-kinase, catalytic, alpha pseudogene 1	728233	-1.65602	7.61807	-11.0174	4.06193e-06	3.78936e-05	4.65163
3uftBThTf4l9ctdRek	REEP1	receptor accessory protein 1	65055	2.22509	5.06056	11.0152	4.06801e-06	3.79266e-05	4.65
0t9BJAtEJY7ooR0qLU	DOPEY1	dopey family member 1	23033	1.66444	6.38577	11.0113	4.07894e-06	3.79739e-05	4.64709
NV6GFyBB8qoKTesJ2Q	LIG4	ligase IV, DNA, ATP-dependent	3981	-1.38851	6.13236	-11.0113	4.07892e-06	3.79739e-05	4.64709
NLrguVFE4FCiIZQJJ4	C17orf108	chromosome 17 open reading frame 108	201229	1.46262	4.48587	11.0053	4.09574e-06	3.80939e-05	4.64262
uS9TIJ5InZICj4mSok	C21orf63	chromosome 21 open reading frame 63	59271	-2.61355	8.42088	-11.001	4.10773e-06	3.81872e-05	4.63945
oo56eugQXnpWAQp5Ss	HOXA4	homeobox A4	3201	-2.31455	4.985	-10.9999	4.11107e-06	3.82e-05	4.63856
BkRIko5TnroT4IfhSE	SCHIP1	schwannomin interacting protein 1	29970	1.47573	8.75661	10.9973	4.11828e-06	3.82432e-05	4.63666
cl2ge4RVTfYfSLffUI	IRF7	interferon regulatory factor 7	3665	-2.4398	4.29558	-10.9968	4.11965e-06	3.82432e-05	4.6363
ot8jnSOsujKXuGCucU	CASP8	caspase 8, apoptosis-related cysteine peptidase	841	-1.76546	4.7772	-10.9927	4.13147e-06	3.83347e-05	4.63319
N_rX4HEl57fEUuicV8	ALDH9A1	aldehyde dehydrogenase 9 family, member A1	223	1.33618	11.547	10.9906	4.13723e-06	3.83698e-05	4.63167
Kn3clQEmE5wLVffSLQ	DEPTOR	DEP domain containing MTOR-interacting protein	64798	2.2804	6.26792	10.9895	4.14047e-06	3.83816e-05	4.63082
WfcqcNP_nT_qHf.1SA	C21orf91	chromosome 21 open reading frame 91	54149	1.53982	5.74361	10.9875	4.14606e-06	3.84151e-05	4.62936
HkiKP97ToAJ_qT2.50	SLC38A6	solute carrier family 38, member 6	145389	-2.30469	7.90133	-10.9829	4.1592e-06	3.85186e-05	4.62592
6D7o3VXlT5efiqRRx0	HDAC6	histone deacetylase 6	10013	1.50857	7.86358	10.976	4.17926e-06	3.86859e-05	4.62069
3XrQuenee1_X1P1XeQ	ANG	angiogenin, ribonuclease, RNase A family, 5	283	1.75231	7.57722	10.9682	4.20154e-06	3.88553e-05	4.61491
uFaU1P.fU5NenqWEVQ	DHRS12	dehydrogenase/reductase (SDR family) member 12	79758	1.92304	5.16406	10.9651	4.21075e-06	3.89035e-05	4.61253
iR4i94Hx3sFNUB11Sk	ZNF93	zinc finger protein 93	81931	2.27035	5.41197	10.9638	4.21455e-06	3.89201e-05	4.61156
NXSh_QAat0k5fVIlOI	ARSD	arylsulfatase D	414	1.63959	9.17952	10.9594	4.22732e-06	3.90196e-05	4.60827
uVwv57S8_zrSxVLXLE	DOCK10	dedicator of cytokinesis 10	55619	-1.39219	8.73596	-10.9542	4.24234e-06	3.91397e-05	4.60441
37oASMOi_qSglzpU10	PROCR	protein C receptor, endothelial	10544	-1.658	8.29687	-10.9493	4.25687e-06	3.92551e-05	4.6007
TZeRSYd5SdCoVF5SxI	ADAM15	ADAM metallopeptidase domain 15	8751	1.79085	7.90133	10.947	4.26351e-06	3.92799e-05	4.599
Wil.c.5LE1I.f6EkVY	C3orf23	chromosome 3 open reading frame 23	285343	-2.10451	6.84071	-10.947	4.26359e-06	3.92799e-05	4.59898
ipXV5HVd_ebvj_ikeQ	ATP6V0B	ATPase, H+ transporting, lysosomal 21kDa, V0 subunit b	533	1.46653	12.1623	10.9405	4.28281e-06	3.94383e-05	4.5941
iUJ6v00HqOUwEIFK1Y	DMKN	dermokine	93099	-2.87864	4.80163	-10.9396	4.28544e-06	3.94439e-05	4.59343
ixihiu19ehmRJZxRGs	NRTN	neurturin	4902	2.98594	4.28122	10.9373	4.2921e-06	3.94865e-05	4.59174
HHQq60nQ5xEiRof_j0	IL10RB	interleukin 10 receptor, beta	3588	1.48527	10.3978	10.9239	4.33225e-06	3.98371e-05	4.58163
lf5Lnd3uek.CaIdjpU	WDR8	WD repeat domain 8	49856	1.57752	8.88259	10.9142	4.36146e-06	4.00679e-05	4.57432
u17oy1xdFetBcTjXwk	ANKRD49	ankyrin repeat domain 49	54851	1.37481	7.42629	10.9082	4.37941e-06	4.01948e-05	4.56986
fUqvoAFEcpAgfm0A0o	TAF9	TAF9 RNA polymerase II, TATA box binding protein (TBP)-associated factor, 32kDa	6880	-2.21206	6.23329	-10.8942	4.42214e-06	4.05679e-05	4.55931
TDqner15e6Xt7XXVw8	GJC2	gap junction protein, gamma 2, 47kDa	57165	3.42951	6.28982	10.8933	4.42507e-06	4.05756e-05	4.55859
HgdPV71EBUzs1.XQXU	ZNF318	zinc finger protein 318	24149	1.63502	7.80681	10.8893	4.43716e-06	4.06483e-05	4.55562
ZO1Xn4FeIpK6ylOlEM	APOL2	apolipoprotein L, 2	23780	1.40524	6.39355	10.8895	4.43673e-06	4.06483e-05	4.55573
6gEep7_RJ1B7k50A7k	PHTF2	putative homeodomain transcription factor 2	57157	-1.54013	4.97989	-10.8796	4.46716e-06	4.08603e-05	4.5483
BjSTT6BOqGLhpKKFGI	TM4SF1	transmembrane 4 L six family member 1	4071	-1.59418	12.2759	-10.8791	4.4687e-06	4.08603e-05	4.54792
cnYeiPgUg6nxoCAoSU	FKBP3	FK506 binding protein 3, 25kDa	2287	-1.50076	8.81733	-10.8782	4.4716e-06	4.08676e-05	4.54722
Nf6Rpcbp3RCof5wfbU	GCNT2	glucosaminyl (N-acetyl) transferase 2, I-branching enzyme (I blood group)	2651	2.03331	4.33235	10.8765	4.4767e-06	4.08704e-05	4.54598
0Qq1IgoogviEprQkrk	NNMT	nicotinamide N-methyltransferase	4837	1.62232	8.90608	10.8761	4.4782e-06	4.08704e-05	4.54561
HohZok1CB6CcLMZ5ro	SP100	SP100 nuclear antigen	6672	-1.42145	7.23183	-10.877	4.47531e-06	4.08704e-05	4.54632
fllCHnhJ6Ia96.Qcaw	TBC1D2B	TBC1 domain family, member 2B	23102	1.54196	8.63967	10.8709	4.49432e-06	4.09791e-05	4.54171
0Cq3veS6IIT3rhSH.k	KDM5B	lysine (K)-specific demethylase 5B	10765	1.54116	9.17179	10.8715	4.49227e-06	4.09791e-05	4.54221
KZG_akiZCkxFIAZ7Xs	HNRPDL	heterogeneous nuclear ribonucleoprotein D-like	9987	-1.67501	9.37822	-10.8699	4.49736e-06	4.09877e-05	4.54097
6pS72m_dqPQjFFL0ic	ATG7	ATG7 autophagy related 7 homolog (S. cerevisiae)	10533	-1.48057	9.35502	-10.8689	4.50063e-06	4.09982e-05	4.54018
fdMOLku0h7lx3jrO5Q	LRRC1	leucine rich repeat containing 1	55227	1.56532	7.83616	10.8672	4.50568e-06	4.10251e-05	4.53897
KXk6.VSKO7lUK6eg.8	ELOVL3	elongation of very long chain fatty acids (FEN1/Elo2, SUR4/Elo3, yeast)-like 3	83401	-1.71073	4.42527	-10.8618	4.52282e-06	4.11619e-05	4.53484
T0ljuCgk4oqNtIdI.I	AP1AR	adaptor-related protein complex 1 associated regulatory protein	55435	-1.54722	5.05258	-10.8557	4.54203e-06	4.13174e-05	4.53023
QXiUguq58x1QF_LtSU	MARCKSL1	MARCKS-like 1	65108	2.36707	8.93518	10.8537	4.54837e-06	4.13365e-05	4.52871
Zpfeh_8PldJSR.KE3o	ZKSCAN4	zinc finger with KRAB and SCAN domains 4	387032	1.72727	6.61022	10.8541	4.54712e-06	4.13365e-05	4.52901
xbRJ.Xq__Jdwjrf9d4	C18orf56	chromosome 18 open reading frame 56	494514	1.85611	8.36742	10.8494	4.5619e-06	4.14401e-05	4.52549
ooqEhJ31.aJenLcoTQ	POFUT2	protein O-fucosyltransferase 2	23275	1.31933	10.1631	10.8444	4.57788e-06	4.15658e-05	4.52169
HPKDtKH80kqsAcUXpc	MCFD2	multiple coagulation factor deficiency 2	90411	-1.44183	10.3792	-10.8435	4.58071e-06	4.15722e-05	4.52101
EFp8uKI2IILpKJ6IJ4	TRIOBP	TRIO and F-actin binding protein	11078	-2.19366	6.29132	-10.8421	4.58508e-06	4.15925e-05	4.51998
o1LvjZCe_ORKbfukJU	CCDC28A	coiled-coil domain containing 28A	25901	1.33375	8.53054	10.8376	4.59959e-06	4.17046e-05	4.51654
ftdG9UoqafRX2wUohA	TRIB2	tribbles homolog 2 (Drosophila)	28951	1.92148	9.26648	10.8368	4.60204e-06	4.17074e-05	4.51596
HqugXrOio8HS06T3WE	LRRC8E	leucine rich repeat containing 8 family, member E	80131	-3.07872	5.91278	-10.8354	4.60658e-06	4.17292e-05	4.51489
QrtTSwcVX955XRe5AE	EMG1	EMG1 nucleolar protein homolog (S. cerevisiae)	10436	-1.4334	10.1125	-10.8306	4.6221e-06	4.18503e-05	4.51124
Ql1H6oV5du2383lzx0	SPOCK2	sparc/osteonectin, cwcv and kazal-like domains proteoglycan (testican) 2	9806	2.67708	5.60685	10.8259	4.63715e-06	4.19582e-05	4.5077
QUUtJIOgnyKB_XuJno	INSIG1	insulin induced gene 1	3638	-2.26347	11.5422	-10.8256	4.63833e-06	4.19582e-05	4.50743
QUXlLvPznV9urjpRlc	CRIP2	cysteine-rich protein 2	1397	1.98627	9.64733	10.8202	4.6556e-06	4.20369e-05	4.50338
E5UK_CQ4MAh6nX66OI	XRCC6	X-ray repair complementing defective repair in Chinese hamster cells 6	2547	-1.31963	10.1298	-10.8214	4.65192e-06	4.20369e-05	4.50425
rkP35BRRYpVgCR620o	DMKN	dermokine	93099	-2.40238	5.28676	-10.8202	4.65565e-06	4.20369e-05	4.50337
KKRfSYoSQKm3EiFJTM	KHDRBS3	KH domain containing, RNA binding, signal transduction associated 3	10656	1.76972	10.7819	10.8181	4.66257e-06	4.20604e-05	4.50176
NrER_F97bVSFLLhQ2o	GABRG3	gamma-aminobutyric acid (GABA) A receptor, gamma 3	2567	-2.08306	4.86804	-10.8187	4.6605e-06	4.20604e-05	4.50224
T1exN70bn7tSu4fsB4	CD99L2	CD99 molecule-like 2	83692	1.70084	11.4326	10.8116	4.68362e-06	4.22307e-05	4.49686
rLhAS3msHg10irEs18	TERF1	telomeric repeat binding factor (NIMA-interacting) 1	7013	1.65784	8.19899	10.8086	4.69341e-06	4.22602e-05	4.49459
rSkteP8Xluq3gJFCrU	HDLBP	high density lipoprotein binding protein	3069	-1.97331	6.03397	-10.8093	4.69111e-06	4.22602e-05	4.49513
r0GXooZfOiUkzVLcCA	TLE3	transducin-like enhancer of split 3 (E(sp1) homolog, Drosophila)	7090	1.31687	6.52311	10.8029	4.71235e-06	4.23916e-05	4.49021
Tr5SOuMEuwpfq3Ck1E	TSPAN6	tetraspanin 6	7105	1.29003	8.58674	10.7961	4.73484e-06	4.25742e-05	4.48504
EafR6Ev9fIKy.7uHuE	ACTR6	ARP6 actin-related protein 6 homolog (yeast)	64431	1.30274	8.24454	10.7929	4.74529e-06	4.26485e-05	4.48264
omuAgUECFzXronhdeo	TMEM189	transmembrane protein 189	387521	1.5749	9.09352	10.7909	4.75202e-06	4.26893e-05	4.4811
KEcvnH6gwKn.4qqzow	FAM8A1	family with sequence similarity 8, member A1	51439	1.91344	6.0192	10.7809	4.78543e-06	4.29696e-05	4.47348
QylCnce3vlXUogfUKI	TAGLN	transgelin	6876	2.60115	4.77302	10.7742	4.80793e-06	4.31319e-05	4.46838
BpKxb3A3gEq4ydAvlM	WIPF1	WAS/WASL interacting protein family, member 1	7456	-1.4838	8.25517	-10.7713	4.81749e-06	4.31977e-05	4.46622
fn_7AxLo3Q32q7jgyY	HK2	hexokinase 2	3099	-2.47386	7.73711	-10.7698	4.82278e-06	4.32253e-05	4.46503
iFdXnl5RIQldglEOI8	SLC7A10	solute carrier family 7, (neutral amino acid transporter, y+ system) member 10	56301	2.81897	5.26082	10.7653	4.83775e-06	4.33007e-05	4.46166
Ee1RGNCkqAjKSi1XRg	C12orf34	chromosome 12 open reading frame 34	84915	2.73899	5.48277	10.7653	4.83797e-06	4.33007e-05	4.46161
uiflLrh5SgbXONR.vo	JARID2	jumonji, AT rich interactive domain 2	3720	1.53581	8.24069	10.7643	4.84127e-06	4.33007e-05	4.46087
Elf03ih.Te5M0aVVKk	DHX38	DEAH (Asp-Glu-Ala-His) box polypeptide 38	9785	-1.34838	8.5237	-10.7658	4.83609e-06	4.33007e-05	4.46203
r326XQ5XX810399zkg	SLC31A2	solute carrier family 31 (copper transporters), member 2	1318	-1.36138	8.69485	-10.764	4.84231e-06	4.33007e-05	4.46063
Wp7sk10uQBUnUg.0Xo	RWDD2A	RWD domain containing 2A	112611	1.60685	7.69473	10.7602	4.85514e-06	4.3376e-05	4.45776
EpuJxiEO48RdiEQQ4U	ATP2C1	ATPase, Ca++ transporting, type 2C, member 1	27032	-1.71247	6.4417	-10.7602	4.85519e-06	4.3376e-05	4.45775
ZFYdZO.m3v11d3pXt8	CAMTA2	calmodulin binding transcription activator 2	23125	-1.93649	6.50709	-10.7581	4.8622e-06	4.34187e-05	4.45618
inVLZ4uXiWoJL57rF4	ADK	adenosine kinase	132	-1.50104	7.87793	-10.7563	4.86855e-06	4.34555e-05	4.45476
o7D5J6yjt65Q1KC4iU	PRCP	prolylcarboxypeptidase (angiotensinase C)	5547	1.4224	10.9414	10.7527	4.88069e-06	4.35439e-05	4.45205
6Kil8SHh.HwIoZtHZ4	KIAA0240	KIAA0240	23506	1.56056	7.74107	10.75	4.89001e-06	4.36071e-05	4.44998
usUhcLhCIeguvqeirk	DGKA	diacylglycerol kinase, alpha 80kDa	1606	-3.22306	6.3044	-10.747	4.90046e-06	4.36802e-05	4.44766
HJUjSdcFfNFJ5d97q4	CD34	CD34 molecule	947	1.8851	5.00802	10.7392	4.92711e-06	4.38977e-05	4.44176
9VrjU59OVFSARFXS7s	TMEM231	transmembrane protein 231	79583	-1.85364	6.56962	-10.737	4.935e-06	4.39479e-05	4.44002
6om27dTR8vuAoAUJUE	C10orf107	chromosome 10 open reading frame 107	219621	2.53841	4.86138	10.7339	4.94564e-06	4.40225e-05	4.43768
QXUq.q2f5v7YJdd4Ok	GMDS	GDP-mannose 4,6-dehydratase	2762	2.33606	10.3229	10.7275	4.968e-06	4.41812e-05	4.43277
oodoIA_lM5cSJMQd7o	THUMPD1	THUMP domain containing 1	55623	-1.86667	5.16291	-10.7278	4.96678e-06	4.41812e-05	4.43304
fiRIqnKp6192.nct_c	HK2	hexokinase 2	3099	-1.75059	8.31961	-10.7265	4.97137e-06	4.41909e-05	4.43203
unlQPe6.ql1.QBSQ6U	ZNF577	zinc finger protein 577	84765	1.3275	4.97533	10.7246	4.97819e-06	4.42314e-05	4.43054
oQQkXvbkT6UtSVCcSY	TEAD4	TEA domain family member 4	7004	-1.89053	6.14144	-10.7206	4.99211e-06	4.43349e-05	4.42751
TRRClOjuqtz1ISHwqc	ZBTB38	zinc finger and BTB domain containing 38	253461	-3.77998	5.98795	-10.7195	4.99604e-06	4.43495e-05	4.42665
oZ1ClCSgKgn0Xvi.kM	ING2	inhibitor of growth family, member 2	3622	-1.47212	8.78068	-10.7122	5.02164e-06	4.45362e-05	4.42109
Kkid7gpDi7R9XedwwI	TMEM218	transmembrane protein 218	219854	1.43585	9.25186	10.71	5.02938e-06	4.45722e-05	4.41942
cJ3vePRSq1tLLT5RWY	PIK3CD	phosphoinositide-3-kinase, catalytic, delta polypeptide	5293	-1.7728	7.07859	-10.7098	5.03028e-06	4.45722e-05	4.41922
rK8ujaq1enQrd6ntXI	USP7	ubiquitin specific peptidase 7 (herpes virus-associated)	7874	-1.3774	8.46688	-10.6981	5.07192e-06	4.49208e-05	4.41026
0npZXr0z_L8PseFehU	CYTH3	cytohesin 3	9265	1.80677	7.67152	10.6957	5.08027e-06	4.49334e-05	4.40847
TV_6KSeKCjnqgJXfeQ	ARHGAP4	Rho GTPase activating protein 4	393	1.47025	4.74195	10.6961	5.07896e-06	4.49334e-05	4.40875
rFUtHKOSOhRH_IBFFQ	ITGA2	integrin, alpha 2 (CD49B, alpha 2 subunit of VLA-2 receptor)	3673	-2.90621	8.2748	-10.6958	5.08002e-06	4.49334e-05	4.40852
rUcQV_UBElR1P0hZfU	RPP21	ribonuclease P/MRP 21kDa subunit	79897	1.54743	11.2024	10.6939	5.08666e-06	4.49695e-05	4.4071
N4YTYufXzonoklZcgU	IRF7	interferon regulatory factor 7	3665	-2.35794	4.91036	-10.691	5.09708e-06	4.50412e-05	4.40488
iH0uVF6eF7kfp4oJIg	NPHP4	nephronophthisis 4	261734	1.58476	6.85267	10.6821	5.12935e-06	4.52853e-05	4.39801
QsUXfXgxooAvbzoeNU	ATP5F1	ATP synthase, H+ transporting, mitochondrial Fo complex, subunit B1	515	-1.53828	10.3978	-10.6764	5.15005e-06	4.54474e-05	4.39363
TmfVB9Mekoq4or0eJ0	ETV4	ets variant 4	2118	-2.83359	5.73753	-10.6756	5.15277e-06	4.54508e-05	4.39306
fvokQj3A0uvV41dADU	ZNF643	zinc finger protein 643	65243	-1.36722	5.11538	-10.6744	5.1574e-06	4.5471e-05	4.39208
lUMl16RSUhdFfhQXdo	FBXW4	F-box and WD repeat domain containing 4	6468	2.1677	7.99426	10.6694	5.17558e-06	4.55901e-05	4.38825
TXUnKFSVNVI5eJf7UA	DFNB31	deafness, autosomal recessive 31	25861	1.93364	5.44994	10.6682	5.17973e-06	4.56059e-05	4.38738
ovSpEpVhNFUKEGkQsg	DDX19B	DEAD (Asp-Glu-Ala-As) box polypeptide 19B	11269	1.37856	9.62723	10.6631	5.19852e-06	4.57507e-05	4.38344
rJ4oJcid0gktf4nrso	RPL34	ribosomal protein L34	6164	-1.42344	9.99157	-10.6612	5.2055e-06	4.57708e-05	4.38199
69dUi6dFIJVBdBFJB4	EBPL	emopamil binding protein-like	84650	1.48957	9.50057	10.6575	5.21933e-06	4.58717e-05	4.3791
cdJWE1BKZQHRIlfuSM	BATF3	basic leucine zipper transcription factor, ATF-like 3	55509	-2.4149	7.31728	-10.653	5.23592e-06	4.59967e-05	4.37565
cV3uveHohVLuqit8U8	MPP5	membrane protein, palmitoylated 5 (MAGUK p55 subfamily member 5)	64398	-1.38076	8.5584	-10.65	5.24685e-06	4.6072e-05	4.37338
6OO7TfVUgKuS6XS47E	OR7E37P	olfactory receptor, family 7, subfamily E, member 37 pseudogene	26636	1.82694	4.43531	10.6477	5.25562e-06	4.61074e-05	4.37156
fTneb76.RSfeV0TkSo	SLC20A1	solute carrier family 20 (phosphate transporter), member 1	6574	-1.96196	12.477	-10.6477	5.25559e-06	4.61074e-05	4.37157
rspPNFOYSvihbikZ6I	C1orf187	chromosome 1 open reading frame 187	374946	2.48289	4.46213	10.6462	5.26118e-06	4.61354e-05	4.37041
oRFFSFyn1d90o1FEq8	CAPN5	calpain 5	726	1.85188	7.78024	10.6451	5.26497e-06	4.61479e-05	4.36963
r3nVfHPekFSlWLUI3Y	MPND	MPN domain containing	84954	1.6788	6.11759	10.6412	5.27963e-06	4.62555e-05	4.3666
Q_.z_qeqiszjiSH3aA	CAV2	caveolin 2	858	1.80753	5.42731	10.6398	5.28482e-06	4.62802e-05	4.36553
Z2vQnW6lEeee5QgrsQ	SLC41A3	solute carrier family 41, member 3	54946	1.65582	9.10332	10.6372	5.29486e-06	4.63472e-05	4.36347
imS5fkxUBSuom.74k4	CDC25B	cell division cycle 25 homolog B (S. pombe)	994	1.7225	10.9048	10.6339	5.30704e-06	4.6433e-05	4.36097
9nqi7tXi07qeDXh.R0	CRADD	CASP2 and RIPK1 domain containing adaptor with death domain	8738	1.41631	7.9851	10.6299	5.32217e-06	4.65361e-05	4.35787
iW7u1L8Sbd5Vcm7.uE	ADARB1	adenosine deaminase, RNA-specific, B1	104	1.36145	8.019	10.6266	5.33472e-06	4.66124e-05	4.35531
TXw.koeX66f7_eoQpU	TPST2	tyrosylprotein sulfotransferase 2	8459	1.94089	9.91165	10.6185	5.36523e-06	4.67988e-05	4.34911
oHQJwoktKBUjCAlNcs	EXOG	endo/exonuclease (5'-3'), endonuclease G-like	9941	-2.1027	10.0955	-10.6194	5.36203e-06	4.67988e-05	4.34976
WEio37sV9FSXVUOkE0	C5AR1	complement component 5a receptor 1	728	-2.34529	5.26715	-10.6184	5.36567e-06	4.67988e-05	4.34902
Hqi3RRpw.jogr2KXEg	LIN52	lin-52 homolog (C. elegans)	91750	-2.44853	7.16007	-10.6195	5.36165e-06	4.67988e-05	4.34984
EbqUp7uI76O.rHtTt4	ANGPTL2	angiopoietin-like 2	23452	-2.53413	4.67011	-10.6176	5.36877e-06	4.68049e-05	4.34839
64lqX3LbLl9KtYok0o	SERINC2	serine incorporator 2	347735	3.10254	4.95516	10.6162	5.37393e-06	4.68097e-05	4.34735
6fr4ZX0kR8ecd7FVJU	LY6G5C	lymphocyte antigen 6 complex, locus G5C	80741	2.16237	5.04629	10.6151	5.37843e-06	4.68097e-05	4.34644
0uqtQHbrkkLRFISgGA	NR2E1	nuclear receptor subfamily 2, group E, member 1	7101	1.66246	5.53469	10.6149	5.37894e-06	4.68097e-05	4.34633
TnqJL5KUS4Lu_fe0fw	TRAPPC2	trafficking protein particle complex 2	6399	1.36563	8.51034	10.6159	5.37515e-06	4.68097e-05	4.3471
Wgt4zfqSfnnx6ohSTk	ZNF323	zinc finger protein 323	64288	2.28746	5.08308	10.6097	5.39898e-06	4.69631e-05	4.34229
T3p2gk3kQf4pR0eRVE	ABHD16A	abhydrolase domain containing 16A	7920	1.41492	8.83941	10.6068	5.40999e-06	4.70012e-05	4.34007
rjki1Tu13jcC_Tr63g	OIP5	Opa interacting protein 5	11339	1.3983	9.42312	10.6065	5.41134e-06	4.70012e-05	4.3398
ZXCAVXhQIoQIJIhpmE	TBCE	tubulin folding cofactor E	6905	-1.34227	8.11774	-10.606	5.413e-06	4.70012e-05	4.33946
cpXr4AsdN163hNQItE	MAPKAP1	mitogen-activated protein kinase associated protein 1	79109	-2.05519	10.2488	-10.6071	5.4087e-06	4.70012e-05	4.34033
Z6n_xvX3TtHxtHH2U0	SEL1L	sel-1 suppressor of lin-12-like (C. elegans)	6400	-1.57396	6.19864	-10.6051	5.41652e-06	4.70108e-05	4.33876
9pAd77fRAUroLqcHok	EXOSC8	exosome component 8	11340	-1.46916	9.45831	-10.6025	5.4266e-06	4.70773e-05	4.33674
WVuuOpCFAlgS.x7phE	OGDH	oxoglutarate (alpha-ketoglutarate) dehydrogenase (lipoamide)	4967	-1.6749	5.32638	-10.5981	5.44376e-06	4.72051e-05	4.3333
[truncated: 6,949 more rows]
