# Supplementary material for: Heterogeneous glioblastoma cell cross-talk promotes phenotype alterations and enhanced drug resistance
Source: Oncotarget. 2015 Oct 20;6(38):40998–1017. doi: 10.18632/oncotarget.5701 (PMC4747385; doi:10.18632/oncotarget.5701)
Supplement: Supplementary file 3 [file oncotarget-06-40998-s003.xls]

## Sheet: Sheet1
ID	gene Symbol	gene Name	EntrezID	log2FC	t	p-value	adj.p-value	B
ok0Fe53OSU4FlD1lCQ	GPR84	G protein-coupled receptor 84	53831	1.58115	6.18597	0.000247673	0.581844	-0.68417
TlzuclRAgz7dPJeDuU	PTGS2	prostaglandin-endoperoxide synthase 2 (prostaglandin G/H synthase and cyclooxygenase)	5743	1.35927	4.14382	0.00313237	0.581844	-1.93157
xX56r6K.R_RNOir8uc	CCL20	chemokine (C-C motif) ligand 20	6364	1.35661	3.90483	0.00438367	0.581844	-2.12496
xXLgIpJ_AeI7gRNJ_U	DPP4	dipeptidyl-peptidase 4	1803	1.2119	4.52533	0.00186383	0.581844	-1.64525
ZAxQr1bwQPGl3n56A4	SLC16A6	solute carrier family 16, member 6 (monocarboxylic acid transporter 7)	9120	1.1814	4.63905	0.00160323	0.581844	-1.56509
66F5XqUR4V4xKTpIIM	CSF2	colony stimulating factor 2 (granulocyte-macrophage)	1437	1.17522	5.10475	0.000882435	0.581844	-1.26054
9VF5OIowqMODxqdBOU	C6orf204	chromosome 6 open reading frame 204	387119	1.1394	4.01194	0.00376682	0.581844	-2.03694
xejpWggMg7FAeoB63k	APOH	apolipoprotein H (beta-2-glycoprotein I)	350	1.1008	3.69663	0.00591407	0.581844	-2.30231
HZ0eSiqmippSp51in4	LTK	leukocyte receptor tyrosine kinase	4058	1.09993	4.50156	0.00192388	0.581844	-1.66229
KURKrov3hgrXCou.u0	EDN1	endothelin 1	1906	1.09282	5.12874	0.000856428	0.581844	-1.24585
3O7wuSiE_s96kn1wzk	F3	coagulation factor III (thromboplastin, tissue factor)	2152	1.08404	4.31783	0.00246535	0.581844	-1.7976
uBJ3u7grih36CSlNek	BMF	Bcl2 modifying factor	90427	1.07397	4.28196	0.00258917	0.581844	-1.82476
WigjjkaLi3LHg6h8jo	KBTBD7	kelch repeat and BTB (POZ) domain containing 7	84078	1.05147	6.29849	0.000218886	0.581844	-0.633328
9XwCj0QAf_UR_uXKV4	DACT1	dapper, antagonist of beta-catenin, homolog 1 (Xenopus laevis)	51339	1.04017	4.91926	0.00111516	0.581844	-1.37739
ugIDiSf6MOGEkFYISo	ZNF226	zinc finger protein 226	7769	1.03113	4.77536	0.00134177	0.581844	-1.47206
iteeekKDqBLp7eY0rc	C1QTNF5	C1q and tumor necrosis factor related protein 5	114902	1.02133	5.49508	0.000547824	0.581844	-1.0328
fSpP_tQvufNUyUoB3k	IL1A	interleukin 1, alpha	3552	1.00022	3.98621	0.00390597	0.581844	-2.05788
91ed6iT5yX3FU1ejUQ	BMF	Bcl2 modifying factor	90427	0.967144	3.49958	0.00789513	0.581844	-2.47772
Nq1OkRSkJE3IIvrEgo	SUN3	Sad1 and UNC84 domain containing 3	256979	0.949545	5.77229	0.000395437	0.581844	-0.885025
o0kToKVes6EeAoKnrU	AEBP1	AE binding protein 1	165	0.927278	4.5623	0.0017744	0.581844	-1.61893
3kyYfl.W370ttFLSW0	LOC440132	hCG1815504	440132	0.922635	5.57276	0.00049948	0.581844	-0.99026
Bek6.mivI.HoDs9Me4	ARFGEF1	ADP-ribosylation factor guanine nucleotide-exchange factor 1(brefeldin A-inhibited)	10565	0.906219	6.00092	0.000304515	0.581844	-0.771235
loAR3VfOUhSSzdP6Oo	FAM19A3	family with sequence similarity 19 (chemokine (C-C motif)-like), member A3	284467	0.902709	5.17426	0.000809352	0.581844	-1.21822
ZcXwDlDispeN.gy6co	RCN1	reticulocalbin 1, EF-hand calcium binding domain	5954	0.88595	4.54688	0.00181112	0.581844	-1.62988
KmbgojQ0sTYUTkiYHo	LRRC48	leucine rich repeat containing 48	83450	0.882648	5.18415	0.000799502	0.581844	-1.21226
3h_ilAXwNSIySXYyoU	DACT1	dapper, antagonist of beta-catenin, homolog 1 (Xenopus laevis)	51339	0.873597	3.51124	0.00776019	0.581844	-2.46714
lpP9N57UbP0fh4CdM4	ARHGAP28	Rho GTPase activating protein 28	79822	0.871935	3.89098	0.00447103	0.581844	-2.1365
KXrQIicb_pL3kiKNek	LYPD6B	LY6/PLAUR domain containing 6B	130576	0.86889	5.12446	0.000861005	0.581844	-1.24846
To.cuInvg.rjtA79yo	TANK	TRAF family member-associated NFKB activator	10010	0.86806	4.11768	0.00324835	0.581844	-1.9522
cSj1OhRehCQFQHWCH4	CCL2	chemokine (C-C motif) ligand 2	6347	0.861416	4.44776	0.00206771	0.581844	-1.70127
ZvTTvpC47pDzd64QCI	NNT	nicotinamide nucleotide transhydrogenase	23530	0.857362	3.85994	0.00467359	0.581844	-2.1625
cvJfkzV97Ne1ddRlhU	ARSG	arylsulfatase G	22901	0.851187	4.50131	0.00192454	0.581844	-1.66248
KeS7W84uUAN7fgpJxE	RGS2	regulator of G-protein signaling 2, 24kDa	5997	0.850858	3.86403	0.00464636	0.581844	-2.15906
rSWd15RPIH3W12OoqM	LMO1	LIM domain only 1 (rhombotin 1)	4004	0.841095	3.75483	0.00543589	0.581844	-2.25191
9dOgeSEgJHU5gBJT5c	GABRA2	gamma-aminobutyric acid (GABA) A receptor, alpha 2	2555	0.839798	3.60418	0.00676825	0.581844	-2.38371
lSAddQkFwd8FQfeEU4	KRTAP1-5	keratin associated protein 1-5	83895	0.838556	6.40061	0.000195924	0.581844	-0.588505
xo4OHpOBG3_C_6eII4	PLOD2	procollagen-lysine, 2-oxoglutarate 5-dioxygenase 2	5352	0.831908	3.87823	0.00455306	0.581844	-2.14715
Qr50FTPPp7E160feH0	LIPG	lipase, endothelial	9388	0.830373	3.96498	0.00402495	0.581844	-2.07526
r97irgSgOX7oBKC1C4	HDAC9	histone deacetylase 9	9734	0.815164	6.02136	0.000297583	0.581844	-0.761404
xpCIQrn0DPU0rL7i5E	CXorf23	chromosome X open reading frame 23	256643	0.813075	4.08796	0.00338585	0.581844	-1.9758
B16CuiYugpxVtLNHSE	BICC1	bicaudal C homolog 1 (Drosophila)	80114	0.809746	4.18821	0.00294554	0.581844	-1.89686
lqyq5Pnz4LE._2v7io	PCDH9	protocadherin 9	5101	0.808154	3.74798	0.00548996	0.581844	-2.25781
Qokjf_LglvSANEqeAI	DDX59	DEAD (Asp-Glu-Ala-Asp) box polypeptide 59	83479	0.803987	4.00235	0.00381809	0.581844	-2.04473
rkHTgfpT3_rOoT13jU	MMP7	matrix metallopeptidase 7 (matrilysin, uterine)	4316	0.802334	3.49034	0.00800392	0.581844	-2.48613
NNW3X1QnVp.9w0pKbc	MSC	musculin	9242	0.799804	4.88943	0.00115847	0.581844	-1.39672
HhoAXsV457MOzvg7rU	RPS6KC1	ribosomal protein S6 kinase, 52kDa, polypeptide 1	26750	0.796991	3.42742	0.00878754	0.581844	-2.54375
ThMpCe5J.E.wUqh3uk	C5orf41	chromosome 5 open reading frame 41	153222	0.794941	4.03437	0.00364987	0.581844	-2.01879
Qn9O1SB8l.F7gu8cSU	CYP1B1	cytochrome P450, family 1, subfamily B, polypeptide 1	1545	0.785594	4.18016	0.00297849	0.581844	-1.90312
KteAKu_oq69BAgECO8	ITGA6	integrin, alpha 6	3655	0.784884	3.66796	0.00616597	0.581844	-2.32738
xSXEQuA6SeOsnL79II	IFT88	intraflagellar transport 88 homolog (Chlamydomonas)	8100	0.782715	4.29288	0.00255079	0.581844	-1.81647
3jqAwr7O_Ojg.6Tjh4	C1D	C1D nuclear receptor corepressor	10438	0.781774	3.4742	0.00819755	0.581844	-2.50084
oJLp1LdSeoM8Zt7cRI	FAP	fibroblast activation protein, alpha	2191	0.779895	3.85027	0.00473869	0.581844	-2.17063
rVP0hJBOyCO9JuSp_c	C13orf18	chromosome 13 open reading frame 18	80183	0.77615	4.25095	0.0027016	0.581844	-1.84842
K0RUVepN8oeiqdfoAc	SOCS7	suppressor of cytokine signaling 7	30837	0.768029	3.6155	0.00665694	0.581844	-2.37365
Wi.JLf_i4UkH_O.kcI	GJA1	gap junction protein, alpha 1, 43kDa	2697	0.767957	3.63773	0.00644397	0.581844	-2.35398
Nk5D7voLtfrZfu47IQ	EGR2	early growth response 2	1959	0.766435	3.63763	0.00644491	0.581844	-2.35407
xI7v9InKxIoO.nF.Jo	FAM198B	family with sequence similarity 198, member B	51313	0.764184	4.47735	0.00198722	0.581844	-1.67977
Zi37qdILA97gJ6GjLY	C5orf33	chromosome 5 open reading frame 33	133686	0.763373	4.26736	0.00264148	0.581844	-1.83588
Epykz3533bvnRBxeXo	SHROOM4	shroom family member 4	57477	0.759832	3.58794	0.00693137	0.581844	-2.39817
rUrwusAw1KbS0Ck.54	PLAGL1	pleiomorphic adenoma gene-like 1	5325	0.758652	4.08256	0.00341153	0.581844	-1.98011
r1Yijv6T7ADSTlIXgc	CLGN	calmegin	1047	0.753545	4.62674	0.00162943	0.581844	-1.57365
KhwEH4Gcuv7XyEN7f4	FBXO3	F-box protein 3	26273	0.751219	4.05205	0.0035604	0.581844	-2.00455
Qdsjfycf6ooqCueMX0	CCNG2	cyclin G2	901	0.747519	3.65524	0.00628137	0.581844	-2.33855
QmVX31I7DICd5XNEKo	RASSF2	Ras association (RalGDS/AF-6) domain family member 2	9770	0.746264	3.80912	0.00502683	0.581844	-2.20547
iqLR_Of0rw0ic6ucSk	EPSTI1	epithelial stromal interaction 1 (breast)	94240	0.743724	3.80453	0.00506008	0.581844	-2.20937
KRRcpR11AoLconqKAI	VDR	vitamin D (1,25- dihydroxyvitamin D3) receptor	7421	0.743174	4.41724	0.00215445	0.581844	-1.72362
0hEailPubl0ZeVO1NM	CPNE7	copine VII	27132	0.742991	3.64914	0.0063375	0.581844	-2.34392
f_zTOMN_R_Hi_oQp9E	THAP1	THAP domain containing, apoptosis associated protein 1	55145	0.740884	4.3873	0.00224338	0.581844	-1.74571
rS4nqGiEJ1Lu5IKuII	RBP1	retinol binding protein 1, cellular	5947	0.738293	4.14862	0.00311158	0.581844	-1.92781
N9CYO_gRThdd7u1.dU	OCA2	oculocutaneous albinism II	4948	0.7368	3.85969	0.00467529	0.581844	-2.16271
uYEPldf6CxpwyCVyNY	RBPMS	RNA binding protein with multiple splicing	11030	0.73591	4.88806	0.0011605	0.581844	-1.39761
rqIJRVXGRXjIpuiwCM	FAM70B	family with sequence similarity 70, member B	348013	0.73237	3.41581	0.00894082	0.581844	-2.55447
cJSipkop3KoWIFQlBQ	NFKBIL1	nuclear factor of kappa light polypeptide gene enhancer in B-cells inhibitor-like 1	4795	0.731149	4.31188	0.00248543	0.581844	-1.80209
3UpQh4LoBSIjKLqe40	GCOM1	GRINL1A complex locus	145781	0.729872	4.15232	0.00309565	0.581844	-1.9249
3RLoghXk0qDugOH_eA	ZNF266	zinc finger protein 266	10781	0.721218	5.48846	0.000552175	0.581844	-1.03646
6qdU103d1_HoPnnFSc	DYRK1B	dual-specificity tyrosine-(Y)-phosphorylation regulated kinase 1B	9149	0.719639	4.43205	0.00211188	0.581844	-1.71275
Eu4glI5AYodHuQ97k4	CBY1	chibby homolog 1 (Drosophila)	25776	0.718858	3.45604	0.0084214	0.581844	-2.51745
cSPFQCiOfcejoPS.dk	CTHRC1	collagen triple helix repeat containing 1	115908	0.716973	3.99717	0.00384604	0.581844	-2.04895
3H7VevSyKVa.VL74e4	CDCP1	CUB domain containing protein 1	64866	0.716489	4.8528	0.00121418	0.581844	-1.42067
f7oVApklK4QdxyDRzU	C4orf22	chromosome 4 open reading frame 22	255119	0.714748	3.77367	0.00529	0.581844	-2.23572
cX9x4QUtdRNEk.ITOo	FMN2	formin 2	56776	0.712395	3.64583	0.00636822	0.581844	-2.34684
ZrnC3jvf1ODT7rr4jo	RNASEL	ribonuclease L (2',5'-oligoisoadenylate synthetase-dependent)	6041	0.711669	3.88092	0.00453565	0.581844	-2.14491
KfR.554lyexAfkf0.k	MAP7	microtubule-associated protein 7	9053	0.710186	3.96096	0.00404792	0.581844	-2.07856
TlJakVUF0606EjIS54	RRAD	Ras-related associated with diabetes	6236	0.707488	5.34064	0.000659877	0.581844	-1.12006
60ozBJH0WAz39JTFHo	MBNL2	muscleblind-like 2 (Drosophila)	10150	0.703326	3.40705	0.00905827	0.581844	-2.56256
TulH1wooEFW3jdIPpE	STC2	stanniocalcin 2	8614	0.700081	4.04312	0.00360526	0.581844	-2.01173
Eu.c1UJfXrt1B1xVPk	HEYL	hairy/enhancer-of-split related with YRPW motif-like	26508	0.699674	3.57127	0.00710314	0.581844	-2.41307
0rkBtARboKIAo6glYo	KIF26B	kinesin family member 26B	55083	0.695606	3.56713	0.00714654	0.581844	-2.41678
cqbI.gxK4lDrJJI5KI	CCT6B	chaperonin containing TCP1, subunit 6B (zeta 2)	10693	0.69418	3.57907	0.0070222	0.581844	-2.40609
cpRElCCJU5B0tSj.Ho	GPR68	G protein-coupled receptor 68	8111	0.6941	4.07535	0.00344605	0.581844	-1.98586
Q5L55.sSK8eQwKC6PQ	SLC12A2	solute carrier family 12 (sodium/potassium/chloride transporters), member 2	6558	0.693527	4.16738	0.00303169	0.581844	-1.91311
rh7TsIrndekVIgCiTU	CTSS	cathepsin S	1520	0.689063	5.426	0.000595135	0.581844	-1.07138
okOl4MgkFKRTdJDv90	ENPP5	ectonucleotide pyrophosphatase/phosphodiesterase 5 (putative)	59084	0.685526	3.57232	0.00709219	0.581844	-2.41213
Wk4n1OuC33sUORSIOU	KPNA5	karyopherin alpha 5 (importin alpha 6)	3841	0.682044	4.19898	0.00290201	0.581844	-1.88849
NhcK0.n9DyKdSLfTLo	KLHL24	kelch-like 24 (Drosophila)	54800	0.68108	4.38097	0.00226269	0.581844	-1.7504
No1HKuM6fSQUoqPh4g	MOSC2	MOCO sulphurase C-terminal domain containing 2	54996	0.677219	3.77689	0.00526555	0.581844	-2.23297
ZoEIAdygVXgVQiKihU	BOLA1	bolA homolog 1 (E. coli)	51027	0.670992	4.20923	0.00286125	0.581844	-1.88055
TCAF0KHml33DXRT10o	GNAT2	guanine nucleotide binding protein (G protein), alpha transducing activity polypeptide 2	2780	0.669219	3.44807	0.00852177	0.581844	-2.52476
NSh3vFwjuMJ6nkpr0k	PFKFB2	6-phosphofructo-2-kinase/fructose-2,6-biphosphatase 2	5208	0.668859	3.34514	0.00993659	0.581844	-2.62019
rSnv1Q7QvPKsh1KK6g	LDOC1L	leucine zipper, down-regulated in cancer 1-like	84247	0.667722	4.09268	0.00336362	0.581844	-1.97204
EIl0v7koRYToEqHR6o	ZNF655	zinc finger protein 655	79027	0.662828	4.6938	0.00149212	0.581844	-1.52733
x4OrIlEgbMi8FAud90	RANBP2	RAN binding protein 2	5903	0.660863	3.9844	0.003916	0.581844	-2.05936
c7j5JJXoc.P3o7VMTg	ZNF333	zinc finger protein 333	84449	0.657713	3.87711	0.00456038	0.581844	-2.1481
KBkYaQkpFaKYiJfpAA	RRAD	Ras-related associated with diabetes	6236	0.65435	5.01685	0.000985349	0.581844	-1.3152
xfRt5X_4Ght0qee5V8	RHBDL1	rhomboid, veinlet-like 1 (Drosophila)	9028	0.653662	3.51359	0.00773332	0.581844	-2.46501
f_7SJj16BXipN16Rd4	PKN3	protein kinase N3	29941	0.65325	3.89546	0.00444259	0.581844	-2.13277
QXeq_3r1S4inXiADAk	CLCNKA	chloride channel Ka	1187	0.651554	4.62632	0.00163032	0.581844	-1.57394
HVH4e7q5PiBEC.XIRE	KLHL13	kelch-like 13 (Drosophila)	90293	0.648526	3.57458	0.00706869	0.581844	-2.41011
WUI4XU92khcIvl3i8k	RAB38	RAB38, member RAS oncogene family	23682	0.647496	3.97534	0.00396643	0.581844	-2.06677
oRj7p_O6QlgFH6d6A0	ST3GAL6	ST3 beta-galactoside alpha-2,3-sialyltransferase 6	10402	0.646542	4.73909	0.0014065	0.581844	-1.4965
ukiDTqJwX81Rf4RxXU	FZD7	frizzled homolog 7 (Drosophila)	8324	0.64624	4.53996	0.00182785	0.581844	-1.6348
BfQuObt7s.JO7HMNK4	LMBRD2	LMBR1 domain containing 2	92255	0.644535	3.51368	0.00773232	0.581844	-2.46493
ciL1SlLGgg7iADCShE	BRCA2	breast cancer 2, early onset	675	0.644058	3.85299	0.00472034	0.581844	-2.16835
3gUo_sdcVXugSVgXFE	RGP1	RGP1 retrograde golgi transport homolog (S. cerevisiae)	9827	0.639373	4.27004	0.00263176	0.581844	-1.83383
Kv6jfd1RUR83VUqUdQ	CES8	carboxylesterase 8 (putative)	283848	0.637257	3.78509	0.00520368	0.581844	-2.22595
ce6qKdK7eiqv7l4wbA	ARSA	arylsulfatase A	410	0.637116	3.80666	0.00504462	0.581844	-2.20756
NuIufsrr68J_UCiKU4	HSF2BP	heat shock transcription factor 2 binding protein	11077	0.632535	3.67003	0.00614743	0.581844	-2.32557
BV9KdE5EoOcTjpSefU	GABARAPL1	GABA(A) receptor-associated protein like 1	23710	0.631399	4.42142	0.00214235	0.581844	-1.72055
BqTs1TQ_g0sXwSACkk	HERPUD2	HERPUD family member 2	64224	0.630566	4.25297	0.00269413	0.581844	-1.84688
3.wfvj0jt_tXgy1yPE	TIPRL	TIP41, TOR signaling pathway regulator-like (S. cerevisiae)	261726	0.629266	3.82336	0.00492503	0.581844	-2.19337
BI_6Dq7CEPrKq4C6v4	SFPQ	splicing factor proline/glutamine-rich	6421	0.627143	3.60535	0.00675659	0.581844	-2.38266
HeCJwAelLuq8kjYMH4	ATP11C	ATPase, class VI, type 11C	286410	0.625732	4.11092	0.00327908	0.581844	-1.95755
KTggNVKekv7jgy9__g	WWC2	WW and C2 domain containing 2	80014	0.62347	3.74774	0.00549187	0.581844	-2.25802
KIpICC4FB0J3oHhIo4	TXNL1	thioredoxin-like 1	9352	0.617875	3.89578	0.00444051	0.581844	-2.13249
rhRtS4IT_KSRN0oVKQ	ARHGAP25	Rho GTPase activating protein 25	9938	0.614881	3.3461	0.0099223	0.581844	-2.61929
KSnTJJx7sgD1Vx9w.k	LMO4	LIM domain only 4	8543	0.614618	3.42815	0.00877798	0.581844	-2.54308
ioF0CJCFR3vUglcwtI	PSG7	pregnancy specific beta-1-glycoprotein 7 (gene/pseudogene)	5676	0.613538	3.74526	0.00551162	0.581844	-2.26016
rh_Ah_yO7jvSkSjngI	DDX17	DEAD (Asp-Glu-Ala-Asp) box polypeptide 17	10521	0.612525	3.56684	0.00714961	0.581844	-2.41704
94W5al0mIG5XEL0K5I	ITGB4	integrin, beta 4	3691	0.607837	3.91941	0.00429369	0.581844	-2.11285
cQrX0DvX_lAJ4Ki8eI	LRIG1	leucine-rich repeats and immunoglobulin-like domains 1	26018	0.600499	4.02075	0.00372039	0.581844	-2.0298
ZeLkg7ae.t7NtK6jDU	TMEM107	transmembrane protein 107	84314	0.599517	3.45606	0.00842117	0.581844	-2.51743
3peiUR3M6eKCicqAiM	EIF2C4	eukaryotic translation initiation factor 2C, 4	192670	0.598984	3.74427	0.00551945	0.581844	-2.261
95TvtSnrdx16nQktdc	C6orf48	chromosome 6 open reading frame 48	50854	0.598021	3.43676	0.00866625	0.581844	-2.53515
0kA4eSdIKf6cC_EIug	RNASEH2B	ribonuclease H2, subunit B	79621	0.597535	3.53945	0.00744381	0.581844	-2.44165
EosuFgzThOuEgOz3pU	NME7	non-metastatic cells 7, protein expressed in (nucleoside-diphosphate kinase)	29922	0.594076	4.16714	0.00303267	0.581844	-1.91329
EpBIouKLnnsjhBdT3M	SAT1	spermidine/spermine N1-acetyltransferase 1	6303	0.590969	4.14768	0.00311565	0.581844	-1.92855
TxuhCxKROZKRCAUilo	PHRF1	PHD and ring finger domains 1	57661	0.590356	4.11088	0.00327929	0.581844	-1.95759
BkLihuln_iLSX88o9E	FGD6	FYVE, RhoGEF and PH domain containing 6	55785	0.588306	4.07299	0.00345748	0.581844	-1.98776
rFVbihw1IxNUUl3UKs	C1S	complement component 1, s subcomponent	716	0.586881	4.30727	0.00250114	0.581844	-1.80558
WKg65Wo75UAuX6UZ60	AHRR	aryl-hydrocarbon receptor repressor	57491	0.585258	3.42322	0.0088426	0.581844	-2.54762
6UArP_YJNVg6nF5S5I	DMD	dystrophin	1756	0.583777	3.68659	0.006001	0.581844	-2.31107
9UTX9IRNdoRE5rfrlU	ST8SIA5	ST8 alpha-N-acetyl-neuraminide alpha-2,8-sialyltransferase 5	29906	0.582646	3.44144	0.00860616	0.581844	-2.53085
6rE0LhYrzr1UIxngu4	DOCK11	dedicator of cytokinesis 11	139818	0.582123	3.54244	0.00741106	0.581844	-2.43896
9is.Auf4hePTlVQKus	N4BP2	NEDD4 binding protein 2	55728	0.575624	4.32992	0.00242509	0.581844	-1.78851
ToEdNzF7eEK0J1CgqM	LOC653184	similar to hypothetical protein LOC375127	653184	0.572418	3.97739	0.00395496	0.581844	-2.06509
WqOfoK7txh9iMOh96U	OAT	ornithine aminotransferase	4942	0.572311	3.6625	0.00621525	0.581844	-2.33218
N6EEHtN4KHfcglIh64	SYNC	syncoilin, intermediate filament protein	81493	0.568758	4.15923	0.00306609	0.581844	-1.91948
0EO.TeqB4nKa4ryXlI	TLR6	toll-like receptor 6	10333	0.568283	3.53134	0.00753332	0.581844	-2.44896
QWq7Z1IXOOH7yUCHlE	GDF15	growth differentiation factor 15	9518	0.566665	3.80366	0.00506643	0.581844	-2.21011
6VE8ScX3J.LOsufT0E	ZFY	zinc finger protein, Y-linked	7544	0.557592	4.18368	0.00296401	0.581844	-1.90038
fKOS0UHEB6XoLEtNGU	TTC21A	tetratricopeptide repeat domain 21A	199223	0.553472	3.7311	0.00562566	0.581844	-2.27238
0V.foqL6xLSX_oINR4	TBC1D8B	TBC1 domain family, member 8B (with GRAM domain)	54885	0.552173	3.62556	0.0065597	0.581844	-2.36474
Hlf.X3C07eeXuJeoKI	BNIPL	BCL2/adenovirus E1B 19kD interacting protein like	149428	0.551884	3.79436	0.00513466	0.581844	-2.21803
rLhAS3msHg10irEs18	TERF1	telomeric repeat binding factor (NIMA-interacting) 1	7013	0.550369	4.24377	0.00272839	0.581844	-1.85393
iDVKdd_HepJ.DSvqSU	ATHL1	ATH1, acid trehalase-like 1 (yeast)	80162	0.549104	3.78362	0.00521472	0.581844	-2.22721
x3EuAic1bfV.EHt4H8	CA5B	carbonic anhydrase VB, mitochondrial	11238	0.547701	3.44039	0.00861957	0.581844	-2.53181
c1_Oet3kRM5_vH5OT0	DSE	dermatan sulfate epimerase	29940	0.547397	3.40959	0.00902399	0.581844	-2.56021
upQQ1LtZKeCKJtV7g0	SPANXB2	SPANX family, member B2	100133171	0.54485	3.38772	0.00932331	0.581844	-2.58048
oUm.Se6n3FFHCWdFyI	TARSL2	threonyl-tRNA synthetase-like 2	123283	0.544706	3.39452	0.00922924	0.581844	-2.57417
0ilKeA7TN4KCAkknoQ	ANKRD27	ankyrin repeat domain 27 (VPS9 domain)	84079	0.542404	3.35621	0.00977317	0.581844	-2.60983
iqACHVcdaAT1A50lVQ	PLOD2	procollagen-lysine, 2-oxoglutarate 5-dioxygenase 2	5352	0.541902	3.87448	0.00457751	0.581844	-2.1503
lTDrq2VaNW9JF9S.dw	ROPN1	ropporin, rhophilin associated protein 1	54763	0.536675	3.43329	0.00871103	0.581844	-2.53834
KEo_geY1_sUS0SB6q0	TRIM9	tripartite motif-containing 9	114088	0.533847	3.52293	0.00762733	0.581844	-2.45655
BcR3OpxDAnei_Eik7U	EFCAB7	EF-hand calcium binding domain 7	84455	0.533072	3.72999	0.00563474	0.581844	-2.27334
3LFHUCkKBTj4QS0J7o	ZBTB44	zinc finger and BTB domain containing 44	29068	0.531304	3.39842	0.00917557	0.581844	-2.57055
KcpL14e9ROyxPsUC98	SCYL3	SCY1-like 3 (S. cerevisiae)	57147	0.527485	3.77203	0.00530255	0.581844	-2.23713
fAruEJBeXOVQUUSFFI	ZMYND8	zinc finger, MYND-type containing 8	23613	0.524881	3.59306	0.00687947	0.581844	-2.3936
9uz4k3sO5ST7lSnKqc	TNFSF9	tumor necrosis factor (ligand) superfamily, member 9	8744	0.523468	3.70748	0.00582164	0.581844	-2.29287
xQwSlQl7rOO5EfnIdI	GPNMB	glycoprotein (transmembrane) nmb	10457	0.521319	3.7353	0.00559154	0.581844	-2.26875
Qv6IdMDFOSuwUeUMp4	UBA5	ubiquitin-like modifier activating enzyme 5	79876	0.52125	3.7427	0.00553198	0.581844	-2.26236
cKneT3BTKT3ahbXzVM	TCEAL7	transcription elongation factor A (SII)-like 7	56849	0.509606	3.53379	0.00750609	0.581844	-2.44675
ldU7kK16BxKjCEq1OU	SLC23A3	solute carrier family 23 (nucleobase transporters), member 3	151295	0.509311	3.36908	0.00958678	0.581844	-2.59783
cHld_65PgIIjiA44Ao	NQO1	NAD(P)H dehydrogenase, quinone 1	1728	0.507583	3.34411	0.00995194	0.581844	-2.62115
rHdQ4h0OnqW6yHTL10	TRIM9	tripartite motif-containing 9	114088	0.506908	3.67507	0.00610244	0.581844	-2.32115
THcpENrtDZ3SnUue_0	DDX60	DEAD (Asp-Glu-Ala-Asp) box polypeptide 60	55601	0.506308	3.96894	0.0040025	0.581844	-2.07201
9iSDdagOHy3pROTJU0	STAU2	staufen, RNA binding protein, homolog 2 (Drosophila)	27067	0.504124	3.50857	0.00779093	0.581844	-2.46956
TVEk14MWHF30fnAknA	PPAPDC2	phosphatidic acid phosphatase type 2 domain containing 2	403313	0.503453	3.52546	0.00759897	0.581844	-2.45427
KrEqUCH4huu.xOuHRM	DYNC1I1	dynein, cytoplasmic 1, intermediate chain 1	1780	0.503149	3.51614	0.0077043	0.581844	-2.46271
lUfeKDoXrsER_DO7jk	KLHL2	kelch-like 2, Mayven (Drosophila)	11275	0.502724	3.71602	0.00574998	0.581844	-2.28545
9TNQvR3t9eJLoI0z54	TRAF5	TNF receptor-associated factor 5	7188	0.501633	3.70957	0.00580401	0.581844	-2.29105
u1CJ4O3_p6OnS9VSF4	GRK6	G protein-coupled receptor kinase 6	2870	0.499543	3.34422	0.0099504	0.581844	-2.62106
BlfRT7oOOV6fwr8nUQ	KLF9	Kruppel-like factor 9	687	0.497684	3.75042	0.00547059	0.581844	-2.2557
ZAl9Iq.oUTd.oAy.kE	F2RL1	coagulation factor II (thrombin) receptor-like 1	2150	0.496946	3.41422	0.00896197	0.581844	-2.55593
6uT7nf1C9JJL3NLrlE	BNIP3L	BCL2/adenovirus E1B 19kDa interacting protein 3-like	665	0.494676	3.45602	0.00842173	0.581844	-2.51747
rV99EXHR.EH_dcHur4	MLLT11	myeloid/lymphoid or mixed-lineage leukemia (trithorax homolog, Drosophila); translocated to, 11	10962	0.490695	3.79928	0.00509846	0.581844	-2.21384
EVOIjoCC7C0y3eV0pA	NPHP1	nephronophthisis 1 (juvenile)	4867	0.489448	3.50388	0.0078451	0.581844	-2.47381
Be1Z5u.1342oHXn3X4	MT1X	metallothionein 1X	4501	0.488609	3.38999	0.00929185	0.581844	-2.57838
u0S47eT0F55P64QIlI	MSRB3	methionine sulfoxide reductase B3	253827	0.482256	3.45111	0.00848326	0.581844	-2.52196
TkNHF.dv0.uwU5JMpE	ANAPC16	anaphase promoting complex subunit 16	119504	0.471598	3.53369	0.00750729	0.581844	-2.44684
QJ4C6qwK6LDe6P7974	FGFR1OP2	FGFR1 oncogene partner 2	26127	0.469777	3.41797	0.00891207	0.581844	-2.55247
EpSEi_DkJDUggu8Sek	INTS8	integrator complex subunit 8	55656	0.468456	3.34948	0.00987227	0.581844	-2.61613
T4v1BFuefjIOH_K1_g	ANKRD29	ankyrin repeat domain 29	147463	0.456827	3.37557	0.00949413	0.581844	-2.59178
EuSXgo0uyw5SgLn.xc	UBQLN2	ubiquilin 2	29978	0.454922	3.72266	0.00569488	0.581844	-2.27969
lTlFe.0nAlQXXhe0W4	PLAT	plasminogen activator, tissue	5327	0.450637	3.38413	0.0093735	0.581844	-2.58382
ZQSULSQkNKw47mLVdI	RSPH3	radial spoke 3 homolog (Chlamydomonas)	83861	0.45034	3.61533	0.0066586	0.581844	-2.37381
BRIrveF5B_HqCVerBE	CPEB3	cytoplasmic polyadenylation element binding protein 3	22849	0.435815	3.44318	0.0085839	0.581844	-2.52925
Z3inaWXiWaGv54lby4	SRSF10	serine/arginine-rich splicing factor 10	10772	-0.446698	-3.35875	0.00973618	0.581844	-2.60747
6DkeBeh_qgIlizfUlk	SCAP	SREBF chaperone	22937	-0.460647	-3.45777	0.00839989	0.581844	-2.51587
3RKuXqeT_DNH1XeT.U	CHST4	carbohydrate (N-acetylglucosamine 6-O) sulfotransferase 4	10164	-0.465794	-3.68041	0.00605527	0.581844	-2.31648
0UJEk_SS9YICJj1VF0	EXO1	exonuclease 1	9156	-0.470976	-3.42935	0.00876225	0.581844	-2.54197
TrhKB9ZF14pXo49w_8	REPIN1	replication initiator 1	29803	-0.491371	-3.36885	0.00959008	0.581844	-2.59804
Kbi2l5Tv1O5T98Vfso	LOC81691	exonuclease NEF-sp	81691	-0.501775	-3.70415	0.00584982	0.581844	-2.29576
BoPEpuJx7lSXxoTX.g	TGS1	trimethylguanosine synthase 1	96764	-0.502734	-3.38364	0.00938041	0.581844	-2.58428
WM5DSyYklqVRIV05Hc	DAGLA	diacylglycerol lipase, alpha	747	-0.507025	-3.63702	0.00645072	0.581844	-2.35461
0lmiszqEr500HVBcLU	C12orf45	chromosome 12 open reading frame 45	121053	-0.508938	-3.40904	0.00903142	0.581844	-2.56072
ZuFe6xYnXgNdep5Azw	CDK2	cyclin-dependent kinase 2	1017	-0.510276	-3.56809	0.00713643	0.581844	-2.41591
rBehCSaeoKErUMBld4	MED16	mediator complex subunit 16	10025	-0.524789	-4.17096	0.00301667	0.581844	-1.91031
ZIKnrJ0pLuqgkeCXss	C6orf47	chromosome 6 open reading frame 47	57827	-0.537481	-3.71206	0.00578309	0.581844	-2.28889
umcCnv_gUu_fvWauPo	GAR1	GAR1 ribonucleoprotein homolog (yeast)	54433	-0.538942	-4.04408	0.00360044	0.581844	-2.01096
flXgFLquHhCXfw3vl4	SLC18A1	solute carrier family 18 (vesicular monoamine), member 1	6570	-0.547781	-3.79782	0.00510917	0.581844	-2.21508
rkoUujgKQrAilQjKek	ZNF185	zinc finger protein 185 (LIM domain)	7739	-0.549383	-3.49678	0.00792792	0.581844	-2.48026
uYORuS_1FJafKHmVqM	RBM4	RNA binding motif protein 4	5936	-0.550711	-3.87742	0.00455835	0.581844	-2.14784
xknVChEJ76jnH3SfRk	HIRIP3	HIRA interacting protein 3	8479	-0.551491	-3.48503	0.00806704	0.581844	-2.49096
ZX5zBVd5967uGKVWO8	PALM	paralemmin	5064	-0.553475	-4.34933	0.00236191	0.581844	-1.77396
0Xp5AqKP3maruK6Mf4	SH3RF2	SH3 domain containing ring finger 2	153769	-0.555449	-4.13301	0.00317978	0.581844	-1.94009
rSAUC1V7leoq6pbcPw	FARP2	FERM, RhoGEF and pleckstrin domain protein 2	9855	-0.558928	-3.40491	0.00908719	0.581844	-2.56454
Wpqpan6BjsYxXTLhTw	NELF	nasal embryonic LHRH factor	26012	-0.559077	-3.60712	0.00673917	0.581844	-2.3811
cckvUdIwfwqoACVBj4	CHML	choroideremia-like (Rab escort protein 2)	1122	-0.561945	-3.43398	0.00870213	0.581844	-2.53771
xR56eVPnujqsiei0RM	JPH2	junctophilin 2	57158	-0.562771	-3.48093	0.0081162	0.581844	-2.4947
E1pvvhXP1bnkWSVf3c	RPL29	ribosomal protein L29	6159	-0.564182	-4.00686	0.0037939	0.581844	-2.04107
TMCUrEYpKoZFCjojvU	CGB	chorionic gonadotropin, beta polypeptide	1082	-0.575926	-3.93871	0.0041776	0.581844	-2.09688
opT1IU52EnhQpTjmAo	DCI	dodecenoyl-CoA isomerase	1632	-0.576397	-3.51996	0.00766093	0.581844	-2.45925
clCJam8z5j6R.OeFNo	OSR1	odd-skipped related 1 (Drosophila)	130497	-0.581548	-4.73909	0.0014065	0.581844	-1.4965
3Ql1_lUswu_oHd5SfU	ARPC4	actin related protein 2/3 complex, subunit 4, 20kDa	10093	-0.593239	-3.60917	0.00671892	0.581844	-2.37927
u1en3elRnlBCnehOkw	HSPG2	heparan sulfate proteoglycan 2	3339	-0.594543	-3.96505	0.00402456	0.581844	-2.0752
uqmXXquRj1dJ3q.Ds8	GRAMD1A	GRAM domain containing 1A	57655	-0.595912	-3.5317	0.00752927	0.581844	-2.44863
xKhVKRCJ5RV3la.6AA	P2RY11	purinergic receptor P2Y, G-protein coupled, 11	5032	-0.608979	-3.98208	0.00392884	0.581844	-2.06126
9VKlXV0D7dTqAfhUuk	SPRY4	sprouty homolog 4 (Drosophila)	81848	-0.609233	-4.29645	0.00253836	0.581844	-1.81376
0JlovX7pYbkUKEoI7Q	RCC1	regulator of chromosome condensation 1	1104	-0.610441	-3.71331	0.0057726	0.581844	-2.2878
HClLklAJJdNRQpNZ4I	CDC20	cell division cycle 20 homolog (S. cerevisiae)	991	-0.611438	-4.3776	0.00227303	0.581844	-1.7529
QbdWqVyhFWNdUQwKfc	CGB1	chorionic gonadotropin, beta polypeptide 1	114335	-0.617976	-4.19194	0.00293036	0.581844	-1.89395
iV1F152qp.DiEVFnns	BDNF	brain-derived neurotrophic factor	627	-0.6201	-4.311	0.00248843	0.581844	-1.80276
cmhEdkrZ7pVJdl4SDg	PCBP4	poly(rC) binding protein 4	57060	-0.630828	-4.15269	0.00309406	0.581844	-1.92461
ckAXF.qa3MeCV1HVNU	TJP2	tight junction protein 2 (zona occludens 2)	9414	-0.637156	-4.2865	0.00257311	0.581844	-1.8213
c5Ok0hyUdeUpZajr30	TJP2	tight junction protein 2 (zona occludens 2)	9414	-0.640263	-4.64714	0.00158627	0.581844	-1.55948
fktAt.0hOVAf4g9fQU	KCTD12	potassium channel tetramerisation domain containing 12	115207	-0.645963	-4.03058	0.00366932	0.581844	-2.02184
ufTXnrXsVL7o7gqnug	HGSNAT	heparan-alpha-glucosaminide N-acetyltransferase	138050	-0.65145	-3.64176	0.00640621	0.581844	-2.35043
KnpNKpbUkJXT0X3qUQ	INTS1	integrator complex subunit 1	26173	-0.657938	-4.03689	0.00363694	0.581844	-2.01675
Ka6Nd6oJShSiIJCtCA	C7orf27	chromosome 7 open reading frame 27	221927	-0.658469	-4.57904	0.00173543	0.581844	-1.60709
6VfgsqoV4P5U1F6tH8	DHX34	DEAH (Asp-Glu-Ala-His) box polypeptide 34	9704	-0.661141	-4.83115	0.00124847	0.581844	-1.43493
xnqhEk0nQhtFdT3kdI	COL17A1	collagen, type XVII, alpha 1	1308	-0.683841	-4.20998	0.0028583	0.581844	-1.87997
WqPEpuLhTlydH1K.BI	DTX3L	deltex 3-like (Drosophila)	151636	-0.688127	-3.61573	0.00665473	0.581844	-2.37345
iKIIOVr5IKJ6qO5KlE	CYTSB	cytospin B	92521	-0.693318	-4.27631	0.00260927	0.581844	-1.82905
ZVcfPlEiio3.UweCqI	ZNF131	zinc finger protein 131	7690	-0.693826	-3.48688	0.00804502	0.581844	-2.48928
9p8ZfZ13LiqDiXjhHM	PCDH19	protocadherin 19	57526	-0.699361	-4.75781	0.00137268	0.581844	-1.48386
EheiMqyXn_XuuoJ0sE	BIRC2	baculoviral IAP repeat-containing 2	329	-0.706438	-3.92491	0.00426029	0.581844	-2.10829
rSCnSC147iiK5qiE9Q	MERTK	c-mer proto-oncogene tyrosine kinase	10461	-0.70976	-3.45636	0.00841746	0.581844	-2.51716
ZGllpCAVFe1opqbiEI	UBE2J2	ubiquitin-conjugating enzyme E2, J2 (UBC6 homolog, yeast)	118424	-0.71708	-4.48683	0.00196216	0.581844	-1.67292
i9ZYg1m_XHnlF170.I	TAGLN3	transgelin 3	29114	-0.717858	-3.38513	0.0093595	0.581844	-2.58289
ZLyLe6Xiu3nerpjLqQ	URB2	URB2 ribosome biogenesis 2 homolog (S. cerevisiae)	9816	-0.726832	-5.0005	0.00100589	0.581844	-1.3255
c12cHhPJU9K30SZ0x4	ZNF239	zinc finger protein 239	8187	-0.727965	-3.49765	0.00791772	0.581844	-2.47947
rOezhdXiRW4eVTn9V8	RANGAP1	Ran GTPase activating protein 1	5905	-0.730047	-5.06655	0.000925641	0.581844	-1.28414
TN5ZavnuYc91qJbW7Q	LBR	lamin B receptor	3930	-0.741059	-4.60996	0.0016659	0.581844	-1.58537
BEB46LReQ3TNeug5To	GUCY1A3	guanylate cyclase 1, soluble, alpha 3	2982	-0.773569	-3.56654	0.00715273	0.581844	-2.4173
0ViUYH56uvd6l0v1dc	HAS1	hyaluronan synthase 1	3036	-0.776421	-3.3922	0.00926125	0.581844	-2.57633
iUiESVUaEAVVIzTcXI	SMAD6	SMAD family member 6	4091	-0.803369	-3.65946	0.00624285	0.581844	-2.33485
QdNFKEvoqrKWK8DrUY	DSCC1	defective in sister chromatid cohesion 1 homolog (S. cerevisiae)	79075	-0.811307	-4.79038	0.00131594	0.581844	-1.46202
ZKAyAIJpyjJIIjc66A	ASB11	ankyrin repeat and SOCS box-containing 11	140456	-0.839833	-4.14176	0.00314136	0.581844	-1.9332
o58CkiWXr63UV7k_ok	CCDC21	coiled-coil domain containing 21	64793	-0.853288	-4.4793	0.00198203	0.581844	-1.67836
WeleKA6tKL7PpCKiq4	PRR3	proline rich 3	80742	-0.901683	-3.91117	0.00434427	0.581844	-2.11968
HQp0rQeUyj3iQpcfpU	CPA6	carboxypeptidase A6	57094	-1.02073	-4.94481	0.00107947	0.581844	-1.36095
TpX6PvaPBV9R10enr0	EGFLAM	EGF-like, fibronectin type III and laminin G domains	133584	-1.04096	-6.78016	0.00013118	0.581844	-0.43234
KUK7wqjLF1Q9CSIB4U	HHEX	hematopoietically expressed homeobox	3087	-1.05618	-4.14922	0.00310897	0.581844	-1.92733
NeLpKZOI.unvXjnLpE	FGD3	FYVE, RhoGEF and PH domain containing 3	89846	-1.32874	-8.64903	2.26046e-05	0.440247	0.144731
