# Supplementary material for: Heterogeneous glioblastoma cell cross-talk promotes phenotype alterations and enhanced drug resistance
Source: Oncotarget. 2015 Oct 20;6(38):40998–1017. doi: 10.18632/oncotarget.5701 (PMC4747385; doi:10.18632/oncotarget.5701)
Supplement: Supplementary file 4 [file oncotarget-06-40998-s004.xls]

## Sheet: Sheet1
ID	gene Symbol	gene Name	EntrezID	log2FC	Ave. Expr	t	p-value	adj. P-value	B
3Vy3nJSjUQtfvUe5fo	IL8	interleukin 8	3576	5.17362	10.2236	10.9035	3.30922e-06	0.0322252	1.29557
EVLftPlJ7vrLnu_Dxo	IL8	interleukin 8	3576	4.89445	11.2934	11.6849	1.92261e-06	0.0322252	1.42659
66F5XqUR4V4xKTpIIM	CSF2	colony stimulating factor 2 (granulocyte-macrophage)	1437	4.73884	6.24425	8.32009	2.63272e-05	0.10255	0.661677
N244TNE7SUe4yKeKDU	CXCL2	chemokine (C-X-C motif) ligand 2	2920	3.03222	5.75333	7.63232	5.00054e-05	0.162317	0.417985
QWq7Z1IXOOH7yUCHlE	GDF15	growth differentiation factor 15	9518	2.70718	10.2067	3.40316	0.00881332	0.748454	-2.4348
fSpP_tQvufNUyUoB3k	IL1A	interleukin 1, alpha	3552	2.51164	5.12637	3.62155	0.00635445	0.743503	-2.21172
odF3XHR8CVl4SAUaUQ	IL1B	interleukin 1, beta	3553	2.24142	6.87955	5.30767	0.000638022	0.541798	-0.793263
cSj1OhRehCQFQHWCH4	CCL2	chemokine (C-C motif) ligand 2	6347	2.16237	11.0675	9.95497	6.7124e-06	0.0435769	1.10427
uihtWnqOC3rrq2wvyg	IER3	immediate early response 3	8870	2.14465	8.29528	5.2093	0.0007214	0.541798	-0.861634
onk6SOXK6AyQAQpUp4	CA12	carbonic anhydrase XII	771	1.88596	4.50018	4.41902	0.0020351	0.69456	-1.47376
TnXnV6gC6bOleJ6n8w	MAFF	v-maf musculoaponeurotic fibrosarcoma oncogene homolog F (avian)	23764	1.71186	6.44456	4.6442	0.00150047	0.621769	-1.28757
cJTeEkpRy4S.f_71zo	MAP3K8	mitogen-activated protein kinase kinase kinase 8	1326	1.59168	5.11666	4.05827	0.003368	0.703386	-1.79237
cVSIwKeU.6q3sfOl4A	TNFAIP3	tumor necrosis factor, alpha-induced protein 3	7128	1.55015	7.00067	5.363	0.000595787	0.541798	-0.755526
lM4Tn4lKn9edYA17ok	VCAM1	vascular cell adhesion molecule 1	7412	1.46342	6.23827	5.12236	0.00080503	0.541798	-0.923448
95LUl4qd9pA7JOpF0g	IL6	interleukin 6 (interferon, beta 2)	3569	1.45788	9.01345	3.71914	0.00550137	0.704899	-2.11486
Wbvo6oe6sjKoEOItB0	ASNS	asparagine synthetase (glutamine-hydrolyzing)	440	1.37771	6.71301	3.6853	0.00578258	0.726591	-2.14825
TXm4UjVovoAQ4ApVQo	MYC	v-myc myelocytomatosis viral oncogene homolog (avian)	4609	1.35988	10.1023	3.44958	0.00821723	0.748454	-2.38667
Zl4IEsHlNCOIgeii9c	VCAM1	vascular cell adhesion molecule 1	7412	1.31981	6.54284	3.84685	0.00456455	0.703386	-1.99083
uRD1DX.3sXRmTA.nnU	PAPPA	pregnancy-associated plasma protein A, pappalysin 1	5069	1.29282	7.00624	4.51468	0.00178634	0.691198	-1.39349
iH79A5ONA5BdEF_ni0	MYC	v-myc myelocytomatosis viral oncogene homolog (avian)	4609	1.28595	7.58366	3.77972	0.00503374	0.704088	-2.05564
uUov4NTXqSTHiFeX8A	BIRC3	baculoviral IAP repeat-containing 3	330	1.26182	6.73073	6.87984	0.000106431	0.296122	0.0998287
HXvd3JT4.FKf3gI3Lo	TGFA	transforming growth factor, alpha	7039	1.25585	9.60319	4.74922	0.00130497	0.585789	-1.20401
uud.vTT6V09Qkfxnt4	ABCA1	ATP-binding cassette, sub-family A (ABC1), member 1	19	1.24272	10.5513	3.47566	0.00790105	0.748454	-2.35979
xHuohSaLqKiGSyEiEg	G0S2	G0/G1switch 2	50486	1.23522	4.81633	3.94348	0.00396928	0.703386	-1.89905
Nic3g59cAJitXUBb7Q	IL12A	interleukin 12A (natural killer cell stimulatory factor 1, cytotoxic lymphocyte maturation factor 1, p35)	3592	1.2162	4.54951	3.84535	0.00457455	0.703386	-1.99227
oe5.ueJNeqBW0uufeg	ABCA9	ATP-binding cassette, sub-family A (ABC1), member 9	10350	1.21075	3.90156	5.66995	0.00041058	0.541798	-0.555315
x7nUphFP5TXn3BkBV4	SLC6A12	solute carrier family 6 (neurotransmitter transporter, betaine/GABA), member 12	6539	1.20618	8.04739	4.80873	0.00120658	0.573155	-1.15757
xFXldy_vep.jd9QXlQ	TGFA	transforming growth factor, alpha	7039	1.1913	9.31547	5.94748	0.00029642	0.490261	-0.387011
3qXddCiI6KjEPfr0uo	FUT11	fucosyltransferase 11 (alpha (1,3) fucosyltransferase)	170384	1.18469	3.92987	5.93116	0.000302071	0.490261	-0.39659
Qmd6QFgCjh6GtXzpZM	IL4I1	interleukin 4 induced 1	259307	1.18312	5.09879	4.01663	0.003574	0.703386	-1.83077
N_flnpOXig7P6f48RE	NFKBIZ	nuclear factor of kappa light polypeptide gene enhancer in B-cells inhibitor, zeta	64332	1.17677	9.75102	4.22244	0.00267168	0.69456	-1.64425
01_iIjuJFCnq.s7rqo	FLVCR1	feline leukemia virus subgroup C cellular receptor 1	28982	1.1705	5.98014	6.43188	0.00017185	0.41837	-0.119902
ER5RHdTRXfXuNRUFc0	FOSL1	FOS-like antigen 1	8061	1.16456	9.82183	4.73861	0.00132341	0.585789	-1.21236
9VKlXV0D7dTqAfhUuk	SPRY4	sprouty homolog 4 (Drosophila)	81848	1.15561	5.42718	4.12945	0.00304477	0.703386	-1.72751
6Uo7ckVU1X6V9dOfeA	RELB	v-rel reticuloendotheliosis viral oncogene homolog B	5971	1.13832	7.28329	4.83665	0.00116321	0.573155	-1.136
reF_FiFUMuQSHaOstY	DUSP6	dual specificity phosphatase 6	1848	1.13755	5.21089	3.8503	0.00454175	0.703386	-1.98752
TlKmqmq5P1NfsBX0yw	JDP2	Jun dimerization protein 2	122953	1.11587	4.23179	5.32309	0.000625939	0.541798	-0.7827
Hua3_911uAB7tYgR2o	PDGFA	platelet-derived growth factor alpha polypeptide	5154	1.08918	5.02646	3.50253	0.00758883	0.747428	-2.33224
cXouwif79.OgdV7j5I	DKK1	dickkopf homolog 1 (Xenopus laevis)	22943	1.08541	12.4846	4.92345	0.00103886	0.542676	-1.06988
oKZ9UH0x6SiriivR4k	ETV4	ets variant 4	2118	1.06214	5.61674	5.0553	0.000876745	0.541798	-0.972029
ZVVCvevU.9d70QHF3o	HMGA1	high mobility group AT-hook 1	3159	1.05861	9.42346	4.97231	0.000975278	0.541798	-1.03326
NSVUBJUuWEU_9f0R.U	PTPRE	protein tyrosine phosphatase, receptor type, E	5791	1.05505	8.59318	3.99585	0.00368186	0.703386	-1.85007
lSsH_CI4kuLhSkv.eU	CD47	CD47 molecule	961	1.04824	5.00926	3.54961	0.00707265	0.747428	-2.28426
BI_6Dq7CEPrKq4C6v4	SFPQ	splicing factor proline/glutamine-rich	6421	1.03798	5.13988	4.71709	0.00136168	0.589334	-1.22936
lpI4BStHqi3n0.XeJ4	SCG2	secretogranin II	7857	0.992123	6.8952	3.40152	0.00883518	0.748454	-2.4365
9AnvogiodMwMvo_b.k	RFK	riboflavin kinase	55312	0.987492	4.08776	5.39204	0.000574851	0.541798	-0.735927
Bu43rRzuHl.Gv3dTuc	PTPRE	protein tyrosine phosphatase, receptor type, E	5791	0.983738	9.3215	3.90761	0.00418	0.703386	-1.93291
cnBChQLongJFMXjnjQ	CEP290	centrosomal protein 290kDa	80184	0.982033	5.70606	3.48989	0.00773406	0.747428	-2.34518
f97jknkIqpUXQRdfwk	MOBKL1B	MOB1, Mps One Binder kinase activator-like 1B (yeast)	55233	0.97766	4.35632	3.98741	0.00372664	0.703386	-1.85793
uV6nvqKBI4hLpzIJH4	IRAK2	interleukin-1 receptor-associated kinase 2	3656	0.939339	7.9565	3.6748	0.00587284	0.732892	-2.15865
fko06iTnxfee.vUp0U	OSMR	oncostatin M receptor	9180	0.934603	7.52027	3.46554	0.00802226	0.748454	-2.37021
cXoBg.A67QHkiQSp9I	KIAA1033	KIAA1033	23325	0.934335	3.53529	4.27057	0.00249813	0.69456	-1.60181
ZkJRH3Ij.vQjT9K4ks	MAPK9	mitogen-activated protein kinase 9	5601	0.924731	6.43198	4.17461	0.00285701	0.695539	-1.68686
rzhQSRP7givZKjCq5E	ETV5	ets variant 5	2119	0.924166	6.00433	3.44564	0.00826615	0.748454	-2.39074
3O7wuSiE_s96kn1wzk	F3	coagulation factor III (thromboplastin, tissue factor)	2152	0.920825	7.03075	4.54268	0.00171989	0.683604	-1.37032
E9FGkkxeZNRmuChRqc	MAZ	MYC-associated zinc finger protein (purine-binding transcription factor)	4150	0.913555	5.08493	3.60069	0.00655439	0.743503	-2.23266
Q0Hpz9UKNOwiCepICM	BBS7	Bardet-Biedl syndrome 7	55212	0.908286	4.11987	3.91321	0.00414631	0.703386	-1.92761
TUhOqAJxf14CqKKke0	HTR7	5-hydroxytryptamine (serotonin) receptor 7 (adenylate cyclase-coupled)	3363	0.896304	5.54091	3.54222	0.00715115	0.747428	-2.29176
6iiTM6SK46eurA7jLA	ZC3H8	zinc finger CCCH-type containing 8	84524	0.886463	4.76962	3.41653	0.00863707	0.748454	-2.42089
HA8_7XrlAqpSUgeK54	COL13A1	collagen, type XIII, alpha 1	1305	0.885383	7.67576	4.95177	0.00100148	0.541798	-1.0486
l3roFeVfFJfjpJqDes	POU2F2	POU class 2 homeobox 2	5452	0.882461	3.97084	4.04182	0.00344781	0.703386	-1.8075
TRbAeq_is8.ot8j.lo	TAF1A	TATA box binding protein (TBP)-associated factor, RNA polymerase I, A, 48kDa	9015	0.880633	6.18548	3.34778	0.00958462	0.748454	-2.49271
0dladYddYfdd5dtrtc	NFKBIZ	nuclear factor of kappa light polypeptide gene enhancer in B-cells inhibitor, zeta	64332	0.878003	4.90343	5.10576	0.000822169	0.541798	-0.935401
0on4A3lkg6WUu8SeQo	PLAUR	plasminogen activator, urokinase receptor	5329	0.870267	9.68175	4.30531	0.00238043	0.69456	-1.57147
HffXKpduN4quuXH1Hs	PPP3CA	protein phosphatase 3, catalytic subunit, alpha isozyme	5530	0.86687	5.8824	4.01584	0.00357807	0.703386	-1.83151
xi6ICFBSAvZeCNaimg	MARCH2	membrane-associated ring finger (C3HC4) 2	51257	0.84757	5.39327	5.11561	0.00081195	0.541798	-0.928301
lpfPUeeqPju6iRnxxc	SOD2	superoxide dismutase 2, mitochondrial	6648	0.844976	9.98354	4.66796	0.00145361	0.615448	-1.26849
Ku17PsUeqCg6H4BChc	PAX6	paired box 6	5080	0.843169	4.28203	3.91686	0.00412453	0.703386	-1.92416
rpFXDuTik16g63osGc	NUAK2	NUAK family, SNF1-like kinase, 2	81788	0.840996	8.02961	3.96333	0.00385762	0.703386	-1.88042
uTolfu1HXnrq.yflnY	PTPRE	protein tyrosine phosphatase, receptor type, E	5791	0.840711	6.86174	4.11842	0.0030926	0.703386	-1.7375
uEJV7aLfSOl6Aft5Uk	SLCO4A1	solute carrier organic anion transporter family, member 4A1	28231	0.8366	7.68589	4.21217	0.00271034	0.69456	-1.65336
W4h_CwnTr0sd6qZKnk	CHD6	chromodomain helicase DNA binding protein 6	84181	0.83524	5.56204	4.02184	0.0035475	0.703386	-1.82595
HSJ.lzqkSylywXpO.g	NRCAM	neuronal cell adhesion molecule	4897	0.831515	7.83641	4.23044	0.00264194	0.69456	-1.63716
6ut.eiK8ytHXql36tU	PLAU	plasminogen activator, urokinase	5328	0.830233	12.6926	4.00455	0.00363628	0.703386	-1.84198
KoXa301C6Xiz9HpK_4	ALDH1A3	aldehyde dehydrogenase 1 family, member A3	220	0.82635	9.42088	3.49248	0.00770403	0.747428	-2.34253
Nr2A51_0Ty7k1xAC40	PMAIP1	phorbol-12-myristate-13-acetate-induced protein 1	5366	0.820922	6.0657	4.27437	0.00248497	0.69456	-1.59849
iJQjPsbPFWkQ4_4CB4	C5orf34	chromosome 5 open reading frame 34	375444	0.813117	3.90641	3.96086	0.00387132	0.703386	-1.88274
ryl6g9Y1yeSNk1RDmI	ALDH1A3	aldehyde dehydrogenase 1 family, member A3	220	0.812244	9.65549	3.68819	0.00575794	0.726591	-2.14539
obsJQeIxbjrvj9.Q44	ATP2B1	ATPase, Ca++ transporting, plasma membrane 1	490	0.809759	4.91581	4.90878	0.00105883	0.542676	-1.08096
H_R4iKCoSSi4rgipog	INO80	INO80 homolog (S. cerevisiae)	54617	0.804274	4.66669	3.56389	0.00692349	0.747428	-2.26978
HN97InJZXh5fSF6V7I	SMOX	spermine oxidase	54498	0.800076	9.33172	3.50608	0.00754856	0.747428	-2.32861
xXVB3jQjfDg1eUXUXk	EVI2B	ecotropic viral integration site 2B	2124	0.796249	6.71295	4.26465	0.00251881	0.69456	-1.60701
cJvtLLSQQTIqIKH75E	LRRC34	leucine rich repeat containing 34	151827	0.794598	2.71803	3.81446	0.00478486	0.703386	-2.022
fcUSQczP1Mn.p6qaqE	LRP12	low density lipoprotein receptor-related protein 12	29967	0.791642	6.45006	3.35434	0.00948966	0.748454	-2.48582
o3SfBOgOKNUUlUgV3o	EMR1	egf-like module containing, mucin-like, hormone receptor-like 1	2015	0.791451	4.43916	3.49071	0.00772453	0.747428	-2.34434
3HoSIpeAO4SjTg7QK4	TAF1D	TATA box binding protein (TBP)-associated factor, RNA polymerase I, D, 41kDa	79101	0.788494	4.08533	3.59558	0.00660433	0.743503	-2.23779
E5w5yFLPwqcN0RdfJ4	LHFPL2	lipoma HMGIC fusion partner-like 2	10184	0.786087	9.91792	3.744	0.00530414	0.704088	-2.09048
3aZ9UkUE7BaTv1JIIQ	CCND1	cyclin D1	595	0.773143	11.7639	4.21577	0.00269675	0.69456	-1.65017
3bpFLoy7iIPKeyBA6U	FGF2	fibroblast growth factor 2 (basic)	2247	0.769643	5.47222	3.81919	0.00475197	0.703386	-2.01743
33rsiMo74CeV5zRS7I	KCNIP4	Kv channel interacting protein 4	80333	0.768976	5.34512	4.23208	0.00263592	0.69456	-1.63572
cfeXR9iSH.vdpnXRjo	DRAM1	DNA-damage regulated autophagy modulator 1	55332	0.768716	9.58957	3.32479	0.00992541	0.749802	-2.5169
c4NFRCgCUeUSKKatV8	KDM4C	lysine (K)-specific demethylase 4C	23081	0.76794	5.95087	3.74729	0.00527863	0.704088	-2.08726
fn_7AxLo3Q32q7jgyY	HK2	hexokinase 2	3099	0.76442	6.88239	3.44766	0.00824107	0.748454	-2.38866
opQDUkjImIu4jpIooE	C9orf30	chromosome 9 open reading frame 30	91283	0.760869	9.07588	3.76175	0.00516787	0.704088	-2.07313
orciW4.QnP9eA59Kj0	NUDCD1	NudC domain containing 1	84955	0.760702	5.64908	3.47663	0.00788958	0.748454	-2.3588
usXJEeXLEyyC1KA6CU	PRELID2	PRELI domain containing 2	153768	0.76003	5.00971	3.72442	0.00545888	0.704088	-2.10968
ciRII6gR66KOgKdnQ0	BCL2	B-cell CLL/lymphoma 2	596	0.757961	5.20172	3.43649	0.00838093	0.748454	-2.40021
QTgo1C6iC9LuF6t7bU	MRPL11	mitochondrial ribosomal protein L11	65003	0.754662	4.47447	3.89978	0.00422755	0.703386	-1.94034
EpeB.5BBO4gZEeyIJU	ZNF555	zinc finger protein 555	148254	0.752784	4.44896	3.38935	0.00899944	0.748454	-2.4492
0ZKtf3SE8eTnszpvJ4	NTM	neurotrimin	50863	0.752708	7.38133	3.54988	0.00706978	0.747428	-2.28398
HoKwLyqHIIdwPp9xI0	PPP1R15B	protein phosphatase 1, regulatory (inhibitor) subunit 15B	84919	0.744579	3.46946	3.79078	0.00495306	0.704088	-2.0449
TBVC6_Ou1UkSWIheN0	C3orf23	chromosome 3 open reading frame 23	285343	0.738634	5.7427	3.63632	0.00621677	0.743503	-2.19695
9VKHuCAtMskr4pC7II	UBE2CBP	ubiquitin-conjugating enzyme E2C binding protein	90025	0.733973	4.69839	3.42388	0.00854178	0.748454	-2.41327
NLlkleCBLl6O64VHo0	PLAUR	plasminogen activator, urokinase receptor	5329	0.728536	8.22772	3.66002	0.00600249	0.732892	-2.17333
6kXwwFee3l1eHeffqI	EFS	embryonal Fyn-associated substrate	10278	0.719643	3.714	4.03224	0.00349526	0.703386	-1.81634
iihieVzjh7u.opSbeE	NFKBIA	nuclear factor of kappa light polypeptide gene enhancer in B-cells inhibitor, alpha	4792	0.714125	10.6774	3.66162	0.00598833	0.732892	-2.17174
fiqER3kUF0eoR.5fVg	CD70	CD70 molecule	970	0.71305	11.8705	4.30313	0.00238766	0.69456	-1.57337
Hepl7oM5SAMOl5OQro	DBR1	debranching enzyme homolog 1 (S. cerevisiae)	51163	0.704557	4.7578	3.60188	0.00654279	0.743503	-2.23146
oxhxplegXRNBmSNOSc	SOD2	superoxide dismutase 2, mitochondrial	6648	0.704059	7.8423	3.78292	0.00501023	0.704088	-2.05253
3lUeSphRDTf.MIQrHo	LEO1	Leo1, Paf1/RNA polymerase II complex component, homolog (S. cerevisiae)	123169	0.701074	5.4631	4.50208	0.00181713	0.691198	-1.40396
ZroYe7xJfp5nLJ5f04	SAMD3	sterile alpha motif domain containing 3	154075	0.698798	3.50652	3.74087	0.00532852	0.704088	-2.09354
x1X2eA_fP.rvoyKMqI	DPYD	dihydropyrimidine dehydrogenase	1806	0.694297	8.13876	4.29343	0.00241999	0.69456	-1.58182
Nnf_8yrOjT7SB_Poqs	AFTPH	aftiphilin	54812	0.692473	4.70465	3.93577	0.0040136	0.703386	-1.90631
NnMe15_xBOv6rgqigI	UTY	ubiquitously transcribed tetratricopeptide repeat gene, Y-linked	7404	0.691273	4.48645	3.60936	0.00647047	0.743503	-2.22395
o8b_qwUlwug36CgLCo	PTP4A1	protein tyrosine phosphatase type IVA, member 1	7803	0.689869	3.96604	3.54497	0.00712186	0.747428	-2.28897
NU4foznhh7koIAYlLg	LACTB	lactamase, beta	114294	0.688157	7.05568	3.48833	0.00775213	0.747428	-2.34678
HoR_r4PSwv13gkV4Ks	LRP8	low density lipoprotein receptor-related protein 8, apolipoprotein e receptor	7804	0.672261	5.38562	3.62076	0.00636194	0.743503	-2.21252
oJEiuCghLmxqJS0uiQ	NFKB2	nuclear factor of kappa light polypeptide gene enhancer in B-cells 2 (p49/p100)	4791	0.672095	7.14082	4.09526	0.00319568	0.703386	-1.75855
Noppbodc1QenQvUT6w	FAM20C	family with sequence similarity 20, member C	56975	0.667433	8.48946	3.5593	0.00697108	0.747428	-2.27443
fbh9J9GPthWuH1UueA	C17orf60	chromosome 17 open reading frame 60	284021	0.666301	6.44318	3.43334	0.0084208	0.748454	-2.40347
KcSlfQzU6Ld94lMSpE	PTPRD	protein tyrosine phosphatase, receptor type, D	5789	0.663915	3.36903	3.73107	0.0054058	0.704088	-2.10315
Kn9Ak.ELnkLy4BJ7dY	PRKDC	protein kinase, DNA-activated, catalytic polypeptide	5591	0.660666	5.7954	3.37332	0.00922053	0.748454	-2.46594
fKU.DACpECXtIv9Brk	TDP2	tyrosyl-DNA phosphodiesterase 2	51567	0.657839	3.74842	3.62045	0.00636486	0.743503	-2.21283
iJJIOJSiySiOpAgB6o	FOSL2	FOS-like antigen 2	2355	0.653085	5.47464	3.55009	0.00706759	0.747428	-2.28377
iVVBLu2Lf5AgF.I7r0	RGMB	RGM domain family, member B	285704	0.647055	8.76007	3.92915	0.00405208	0.703386	-1.91255
oJdIgQoIApq1MII4rc	EAPP	E2F-associated phosphoprotein	55837	0.646483	3.57709	3.32045	0.00999118	0.749802	-2.52148
iNBaxiex1IRBWlNilc	FAM20C	family with sequence similarity 20, member C	56975	0.645673	8.49395	3.76815	0.0051197	0.704088	-2.0669
96l6ugNeV6KC_6ojUc	CTSH	cathepsin H	1512	0.643571	5.48447	3.80667	0.00483948	0.703386	-2.02952
xR1JeoDIuJCHS5VcVE	TNIP3	TNFAIP3 interacting protein 3	79931	0.639142	5.00131	3.61839	0.00638428	0.743503	-2.21489
KT46BJ6ivIUNPCg7OU	DST	dystonin	667	0.629029	4.19026	3.3571	0.00945013	0.748454	-2.48293
WhXNB6IlRCkyoMiAKg	ATP2B1	ATPase, Ca++ transporting, plasma membrane 1	490	0.616982	4.23817	3.54269	0.00714612	0.747428	-2.29128
HolNCJdIiaPdX6JBSI	CSF1	colony stimulating factor 1 (macrophage)	1435	0.604924	6.72443	3.37466	0.00920182	0.748454	-2.46454
Nb5O.qOunXvt_Z3qC0	STX1A	syntaxin 1A (brain)	6804	0.602966	8.5036	3.65924	0.00600941	0.732892	-2.1741
ZWdGgoASAwfnp_3otE	ZNF280D	zinc finger protein 280D	54816	0.598851	4.78806	3.37214	0.00923702	0.748454	-2.46717
KUkfSiliOpI34rayOg	WDR17	WD repeat domain 17	116966	0.586526	4.49595	3.38555	0.00905131	0.748454	-2.45316
3oVPaFlRHXue.nXxwM	ZNF385D	zinc finger protein 385D	79750	0.567127	5.67253	3.35376	0.00949803	0.748454	-2.48643
6CcVNAqniR_1ddzVuk	SHB	Src homology 2 domain containing adaptor protein B	6461	0.553356	9.56113	3.34622	0.00960739	0.748454	-2.49435
KeyPr9TEqC91tc5Dv0	SCML1	sex comb on midleg-like 1 (Drosophila)	6322	0.543111	8.39497	3.37259	0.00923067	0.748454	-2.4667
Q3j_lX0RdHXI.5yF.c	ARL17A	ADP-ribosylation factor-like 17A	51326	-0.548263	6.00858	-3.44145	0.00831848	0.748454	-2.39507
f..USH56h6f0rPhJSU	FAM40B	family with sequence similarity 40, member B	57464	-0.56666	3.93063	-3.52791	0.00730576	0.747428	-2.30632
rsm01X657XpDLh934o	ZNF616	zinc finger protein 616	90317	-0.570199	6.79255	-3.35038	0.00954691	0.748454	-2.48998
xVyKdhRIMOUtFFeBkQ	DLX1	distal-less homeobox 1	1745	-0.579774	9.25958	-3.50894	0.00751627	0.747428	-2.32568
6paokC7fB97f4f1Sb4	MN1	meningioma (disrupted in balanced translocation) 1	4330	-0.599223	5.98069	-3.43533	0.00839551	0.748454	-2.4014
BRIrveF5B_HqCVerBE	CPEB3	cytoplasmic polyadenylation element binding protein 3	22849	-0.602499	6.35399	-3.41612	0.00864253	0.748454	-2.42133
0_XrX7f5Xeen1X0XSQ	EDNRB	endothelin receptor type B	1910	-0.609771	7.86338	-3.456	0.00813816	0.748454	-2.38004
KorXnkBVeJf5T0cfFA	RNF150	ring finger protein 150	57484	-0.612211	8.67515	-3.54847	0.00708474	0.747428	-2.28542
NZJ6sjMSe0Qi3I0vJE	FGF7	fibroblast growth factor 7	2252	-0.627552	3.65196	-3.54136	0.00716038	0.747428	-2.29264
TV_6KSeKCjnqgJXfeQ	ARHGAP4	Rho GTPase activating protein 4	393	-0.638418	5.15787	-3.68667	0.00577088	0.726591	-2.1469
ou.dPsAp5Z6ukglCIU	MEF2C	myocyte enhancer factor 2C	4208	-0.639723	7.07017	-3.45082	0.00820191	0.748454	-2.38539
uqkKHvooi8lQsyneVI	FMOD	fibromodulin	2331	-0.649853	3.97185	-3.55719	0.00699305	0.747428	-2.27657
Qnoq7ej.c4nFQcW6Sk	CRYGS	crystallin, gamma S	1427	-0.650364	7.28015	-3.89337	0.0042669	0.703386	-1.94642
NJRGlJ9iudOht1K7iM	DGCR5	DiGeorge syndrome critical region gene 5 (non-protein coding)	26220	-0.662143	5.31894	-4.02697	0.00352162	0.703386	-1.82121
rXlER5eA2gdX6XV3wc	C13orf33	chromosome 13 open reading frame 33	84935	-0.662516	3.1631	-3.81109	0.00480842	0.703386	-2.02525
ZOqtKuTqgvne6F.qEQ	C10orf72	chromosome 10 open reading frame 72	196740	-0.664032	4.33009	-3.54629	0.00710784	0.747428	-2.28763
El6CdpP6.RwqU7r1eQ	KCNH2	potassium voltage-gated channel, subfamily H (eag-related), member 2	3757	-0.666214	5.16887	-3.89838	0.00423608	0.703386	-1.94166
BtZ9RBdBTpF1NZghNc	ZSWIM3	zinc finger, SWIM-type containing 3	140831	-0.673693	4.39994	-3.52875	0.00729659	0.747428	-2.30546
lTDrq2VaNW9JF9S.dw	ROPN1	ropporin, rhophilin associated protein 1	54763	-0.675627	7.15121	-3.96674	0.00383876	0.703386	-1.87723
ltIEr3UKNV2Icd7xS0	ACTG2	actin, gamma 2, smooth muscle, enteric	72	-0.682285	12.8769	-4.33663	0.00227942	0.69456	-1.5443
B0lK3X1ev1LREiVJJ8	DBNDD1	dysbindin (dystrobrevin binding protein 1) domain containing 1	79007	-0.683252	9.06887	-3.3692	0.00927817	0.748454	-2.47024
T9euVJ3yhbu4d6X3Fg	DHX9	DEAH (Asp-Glu-Ala-His) box polypeptide 9	1660	-0.689205	5.36731	-3.8767	0.0043711	0.703386	-1.96229
6OO7TfVUgKuS6XS47E	OR7E37P	olfactory receptor, family 7, subfamily E, member 37 pseudogene	26636	-0.689953	5.00381	-3.35069	0.00954243	0.748454	-2.48965
fe7icfB4ZXfXUHgo2U	RAB11FIP1	RAB11 family interacting protein 1 (class I)	80223	-0.693033	7.79632	-4.21661	0.00269355	0.69456	-1.64942
NlAMIiljrgH.4hFc6U	ANK2	ankyrin 2, neuronal	287	-0.695723	5.15826	-3.91603	0.00412948	0.703386	-1.92494
cfeLzMvTleUKT72HU4	ARRDC4	arrestin domain containing 4	91947	-0.702661	7.42216	-3.38511	0.00905736	0.748454	-2.45362
Kn3clQEmE5wLVffSLQ	DEPDC6	DEP domain containing 6	64798	-0.706785	7.05473	-3.33386	0.00978953	0.749802	-2.50735
9UweiAgnU_FglEqSTo	PIK3C2B	phosphoinositide-3-kinase, class 2, beta polypeptide	5287	-0.710868	5.60227	-3.52176	0.00737335	0.747428	-2.31259
Tky.Rrvepd4CCDqeUU	SLC25A35	solute carrier family 25, member 35	399512	-0.712008	6.1409	-3.7954	0.00491971	0.704088	-2.04042
fiqSi1SRTa9Mu5_7v4	HDAC5	histone deacetylase 5	10014	-0.71459	5.55073	-3.38766	0.00902245	0.748454	-2.45096
9wKRUu1WIqXSusqBJM	CSF3	colony stimulating factor 3 (granulocyte)	1440	-0.723655	3.05213	-3.65795	0.00602088	0.732892	-2.17539
0OnEyQpNt_gWiD.dyE	NANP	N-acetylneuraminic acid phosphatase	140838	-0.731393	2.72083	-3.94734	0.00394732	0.703386	-1.89543
TO4VKMSLvntdKitY3o	KHK	ketohexokinase (fructokinase)	3795	-0.732763	5.2499	-3.4092	0.00873334	0.748454	-2.42852
xe8O2RSAOSkdJCgqUU	E2F8	E2F transcription factor 8	79733	-0.756786	4.98372	-3.34679	0.00959905	0.748454	-2.49375
BuFHe37v1El5C0tSjk	TEK	TEK tyrosine kinase, endothelial	7010	-0.765523	4.44457	-4.45852	0.00192812	0.69456	-1.4404
oERXERyHWBHrDSx5Mk	MN1	meningioma (disrupted in balanced translocation) 1	4330	-0.784023	5.69524	-3.36841	0.0092893	0.748454	-2.47107
NkogIvQMRu1kSZYjXo	CLIC3	chloride intracellular channel 3	9022	-0.791834	4.56296	-3.90237	0.00421175	0.703386	-1.93788
ByecV6BrqSIlxygO5I	ACACB	acetyl-CoA carboxylase beta	32	-0.792027	7.07755	-3.4785	0.00786742	0.748454	-2.35687
NU6SHRRc94vUqeeypI	AMT	aminomethyltransferase	275	-0.798985	5.26857	-3.39108	0.00897587	0.748454	-2.44739
BktHB3j9cICupJPJI4	SCN9A	sodium channel, voltage-gated, type IX, alpha subunit	6335	-0.80294	3.97705	-3.49142	0.00771628	0.747428	-2.34361
ulvN6CwU.kei9zndkU	KIT	v-kit Hardy-Zuckerman 4 feline sarcoma viral oncogene homolog	3815	-0.80591	3.30104	-4.48375	0.00186298	0.691198	-1.41925
0X7QXfXt8UBLqKg9ck	CALCRL	calcitonin receptor-like	10203	-0.825578	6.18167	-4.95759	0.000993976	0.541798	-1.04424
uqSQSTccfWIRkTTQpk	CST6	cystatin E/M	1474	-0.836994	3.34654	-3.82832	0.00468924	0.703386	-2.00863
iVWUrXuSKJXuieoXkI	ACAN	aggrecan	176	-0.848476	3.81834	-3.49797	0.00764081	0.747428	-2.3369
x.eVcSC7uTqX6ANxO4	SAMD5	sterile alpha motif domain containing 5	389432	-0.8633	7.21851	-3.45466	0.00815459	0.748454	-2.38142
feoDnCieKuVFCVF9SA	RCOR2	REST corepressor 2	283248	-0.863463	5.13066	-3.77606	0.00506081	0.704088	-2.0592
3kyYfl.W370ttFLSW0	LOC440132	hCG1815504	440132	-0.874575	4.9953	-3.84538	0.00457433	0.703386	-1.99224
9iV15eon73_grniXg8	FAM46B	family with sequence similarity 46, member B	115572	-0.879077	6.5695	-3.60531	0.00650953	0.743503	-2.22801
KbRNR7XTXLqr6flT9c	PPAP2A	phosphatidic acid phosphatase type 2A	8611	-0.891829	6.84122	-5.4082	0.000563549	0.541798	-0.725082
iS9.5fvd5eO7OSKSV0	LMO7	LIM domain 7	4008	-0.894553	5.22002	-3.75502	0.00521912	0.704088	-2.07971
ZO1Xn4FeIpK6ylOlEM	APOL2	apolipoprotein L, 2	23780	-0.90562	6.64336	-4.58324	0.00162831	0.660688	-1.33702
uw7TZdQeBP9eLUGF9U	CELA1	chymotrypsin-like elastase family, member 1	1990	-0.912459	4.4714	-3.8681	0.00442595	0.703386	-1.9705
oWp0HnFgSPTcunE0kU	PDE1A	phosphodiesterase 1A, calmodulin-dependent	5136	-0.913335	4.69625	-4.23744	0.00261624	0.69456	-1.63098
i6R6e1TOs1KJRQ7e_I	TRIM6	tripartite motif-containing 6	117854	-0.914409	7.77595	-3.45694	0.00812663	0.748454	-2.37907
rXn6YfSwnEnCVNpaAI	AKR1C2	aldo-keto reductase family 1, member C2 (dihydrodiol dehydrogenase 2; bile acid binding protein; 3-alpha hydroxysteroid dehydrogenase, type III)	1646	-0.920042	5.74641	-4.11285	0.00311704	0.703386	-1.74255
9OChisncenntFdeotc	LTC4S	leukotriene C4 synthase	4056	-0.932351	5.93961	-3.82713	0.00469737	0.703386	-2.00978
61WC8DfnvOue75UAUU	ZNF491	zinc finger protein 491	126069	-0.934622	5.76215	-4.34054	0.00226714	0.69456	-1.54093
xL74krW4PtJme6mHu4	MARCH3	membrane-associated ring finger (C3HC4) 3	115123	-0.941619	6.46425	-3.60039	0.0065573	0.743503	-2.23296
ioqyOlUVIWIhEuOF0k	DAND5	DAN domain family, member 5	199699	-0.952652	4.71556	-3.49864	0.00763321	0.747428	-2.33622
idLiqeXpPHXUCHnlVI	STX18	syntaxin 18	53407	-0.959383	5.38999	-5.02403	0.000912545	0.541798	-0.994958
NXMJ5W6SG.FdzRIX9E	ABCA6	ATP-binding cassette, sub-family A (ABC1), member 6	23460	-0.963655	3.55264	-4.18445	0.00281781	0.695539	-1.67807
lllP.pei9dOu1S_5ig	TMEM37	transmembrane protein 37	140738	-0.977763	5.33302	-4.18227	0.00282644	0.695539	-1.68001
Kpbt27vvEiuO5.2Gpk	MYOM1	myomesin 1, 185kDa	8736	-0.988457	6.97765	-3.3884	0.00901235	0.748454	-2.45018
x3PpTep9En4vBfn.Wo	ALOX5AP	arachidonate 5-lipoxygenase-activating protein	241	-1.03176	6.73624	-5.44151	0.000541008	0.541798	-0.70286
i1GgEgdjkeF51lKAuI	PRKCZ	protein kinase C, zeta	5590	-1.04343	5.06267	-3.63499	0.00622911	0.743503	-2.19828
x1o13.jeVKAqOT4R3U	CBLN2	cerebellin 2 precursor	147381	-1.06197	5.43401	-3.76833	0.00511832	0.704088	-2.06672
TomqEuqOiAqg6Puju8	ALAD	aminolevulinate dehydratase	210	-1.06362	2.94002	-5.09754	0.000830805	0.541798	-0.941339
3fZAi4YpVuogaHXSHc	EPS8L1	EPS8-like 1	54869	-1.07191	4.56418	-4.25319	0.00255937	0.69456	-1.61709
NRe3KppDQS3xEiKs9U	SERTAD4	SERTA domain containing 4	56256	-1.09547	7.37002	-4.28886	0.00243541	0.69456	-1.58581
6SJeoKKWc5KskeoEog	KRT8	keratin 8	3856	-1.11289	6.78649	-4.17938	0.00283795	0.695539	-1.6826
0eSETEQVv55IloVLpw	CORO6	coronin 6	84940	-1.14062	4.97638	-4.41387	0.00204953	0.69456	-1.47813
ojKn_b.TUjnule79Ek	GLDN	gliomedin	342035	-1.19124	8.67444	-3.85466	0.00451308	0.703386	-1.98334
0f7fl7OSV27DGuDyLo	VAV3	vav 3 guanine nucleotide exchange factor	10451	-1.19564	5.25012	-6.23411	0.000213938	0.44175	-0.225048
finrhvSX_0MBe07mjU	GPER	G protein-coupled estrogen receptor 1	2852	-1.20415	6.8364	-3.84785	0.00455793	0.703386	-1.98987
lH3Ll3vFFF3Dl3rZZE	KRT13	keratin 13	3860	-1.22814	4.73187	-5.66446	0.000413274	0.541798	-0.55876
91UhRBAUATAdO3u1To	CDO1	cysteine dioxygenase, type I	1036	-1.25535	3.50268	-4.00827	0.00361696	0.703386	-1.83852
Hs8SyFnhvVC4SNSpf0	EFHD1	EF-hand domain family, member D1	80303	-1.27441	8.85305	-4.80912	0.00120597	0.573155	-1.15727
9mel1qEdzyOp53d8d0	DLX5	distal-less homeobox 5	1749	-1.30018	9.64195	-5.1035	0.000824539	0.541798	-0.937036
l6lSv4qIK_SJH1Rd3g	FGR	Gardner-Rasheed feline sarcoma viral (v-fgr) oncogene homolog	2268	-1.34514	4.99926	-5.64803	0.000421463	0.541798	-0.56911
i3nlIqhAhuR0F9xSlE	C13orf15	chromosome 13 open reading frame 15	28984	-1.38822	7.253	-4.99115	0.000951896	0.541798	-1.01925
cUBHdXFT15Sd5df9B0	BTG2	BTG family, member 2	7832	-1.52306	6.39678	-3.4436	0.00829158	0.748454	-2.39285
91ed6iT5yX3FU1ejUQ	BMF	Bcl2 modifying factor	90427	-1.57049	4.62156	-3.97325	0.00380306	0.703386	-1.87114
fSUyR.vR7Xu0iR4nUU	TXNIP	thioredoxin interacting protein	10628	-2.93173	6.53456	-9.18925	1.24113e-05	0.0604307	0.917628
